# Supplementary material for: Biparental Resequencing Coupled With SNP Genotyping of a Segregating Population Offers Insights Into the Landscape of Recombination and Fixed Genomic Regions in Elite Soybean
Source: G3 (Bethesda). 2014 Jan 29;4(4):553–60. doi: 10.1534/g3.113.009589 (PMC4059229; doi:10.1534/g3.113.009589)
Supplement: Supporting Information [file supp_g3.113.009589_TableS1.xlsx]

## Sheet: Sheet1
Marker	Chromosome	Genomic Position	Linkage Group in this study	Genetic Position(cM) in this study	5' sequence	SNP type	3' sequence	Location	AA type in non-synonymous locus	gene ID
Map-0008	Gm01	1394516	D1a	0	TTCACTCATTCATTCATTCTTCTTCTTCTTCTGGTGCTAAGTGCCTAAGCTCAAATGGCGTCGTTTTTGTCTTTTCTCCCTGCCGTTTCCGCTCGTCCCATTCCCACCAGCGCCTTCTCTCCCAAAAGACCTCTCTTTCAAACTCCACCC	A/G	CCTTGCATTTCAAAAATCACCGGTTCGTAATCCAATCCCCTCTCCCAACTTCACAGCTTCTTCCTCGTCTTATTTCTTTCTTTCGGATTTGAATTTTTTTGAAAAAAAAAAACATTTTTTTATTGTTGTCTGCTATTTACTACTGTTCAG	CDS	T<->A	Glyma01g01830.1
Map-0021	Gm01	4283812	D1a	32.76	CAGCTTTACATAGAGCACCAACAAAGCTTTAATTTACATTAAGTTGGAACCAGTCACACTCTATAAAACTCATGTTCAAGTGACTACCTGTTGAAGGCCGATGGGACCTAAAGGTGTTGATCCTGTCTCAACCTCTTCCCAGAAGGTTTG	A/G	TCATCAGAAAGCCACAGGATCACTGTTTCTGCGAGTCTCATCAATAAAACAGTGGCAAATCTTTCCCTTCCCACAAACAGATCTGCTGCAATGCTTGCCACATCCGTAAGCTTTGCAAAAATCTCCTGAACAATATACGAAGGAAAAGAT	CDS	S<->P	Glyma01g04650.1
Map-0033	Gm01	5312128	D1a	39.1	CATGCTGTTTAACAAAGCTGATAGACTAAGCTACAAGGAAATTGAGCTAGCAACTGAGATTCTGGCTTCATATCTGAAGAGGTGCCTGCAATCATTGGATTTGGTTAAGGGAAGAAATGTGCTTAGGAAGGAGCCTAAGAGTAAAGATGT	C/A	GGTGAGAATGATGCTTTCTTTGTGAATGATGAGTTATACAGGATAAAAATAGGAACTATAACTGCACAAAAGGAATCAGAACCTGAGATACTGGAAACTCGCCAACGAGTGGAGCAGGACCGGAAGTCACAGATTGAGGCTGCCATAGTG	CDS	U<->S	Glyma01g05480.1
Map-0047	Gm01	7785199	D1a	44.4	TACTTTAATGAAGCAAAAATAGAGAGACTTGGACATTAATAGCCATGTAAAAAGCATTTCAAATTTGATACACTATTGGGACTGAAGGTAGAAAATGGCAGTATAATTTTATTTTATTTTTTGAAAAAGATGAATGTGAAAGAATCTACC	A/T	AGGTCATTCATAAGATCTGCAACCAATCGCCACATTTTTGCATTGCTATCAAGATTTGATCCCTGCAACATATGGGACAAGACAAAGAGAAATATAATTCAAAAATTATTTCAAAATCATTAGATAAGAGAGAAACAGCATATGCCAATC	CDS		Glyma01g07190.1
Map-0071	Gm01	10602410	D1a	45.61	GTTTGTTATTCTTCTTTACTGTTAATTGTTACTGAAGTGTTCATGTTCATAGGTTGATGCAAAACCTCTTTTACTTTTCACATAACTGATAAATTTTTGTTAATAATGTTCTACAAGCATATTTGGTGGGATGTCCAGCAATTAGACCTA	T/C	TGACATAGAGACAACAACACTTGGAGCAGCCTATACTGTAGGATTAGCTATTGGGATTTGGAAAGAAGATTATCTTTTCAATACTAAGGACAAGTTGAAGAATGCTAATGTTTTCCGCCCCTTAATGACTGAGGAATTAAGGAAAAAGAA	Intergenic
Map-0074	Gm01	10905444	D1a	46.01	ATTTTCCTTATTTTGTGCCCCCACCCTCCAAACAATGTGAAATTCTTTTGAATATTCAAATACTCCGACAATAAGCACCAACAATAATGCAATAATCTTGCTGGTATCACATTGAAAAtAAACAACACAACAATCTACGAAGAGAAGGGA	T/C	ACCTTCAACAAGTAAAATTATCTAAACATAATTAAAAGGGGAAATACTTGAATCATATTAATTTTGAATTCTTACCTTAGCTCTAGAAAACAGATGCACCAAGCTGTATGTGGGAGCAAAAAGGTAAAAACCATGAgAAGAAGCCAAACT	Intergenic
satt342	Gm01	NA	D1a	47.45
Map-0076	Gm01	32692056	D1a	50.87	AGACGTGTTTCCAAACACGCTATAAACTAGATTTGTTTCTTTTTTTCTTGTTCTTAAAATGAATATGACTAATGAGTTTGTAAACATGGTTTAAAATTAAGCAGGCACCACGTAGACAATGCTGCGACATAATCAAAGGCACAGATGAAG	G/C	GAGCAATGTGGTCGAAATCGTGATCAGAGGCTGTCATCAATTTGAGAGTGTCACTCCTCCTTAAGAAGTTCGTTTTGGGAACAGGTGGAGTCTACGTTGACTCAAAAACGAAAAACACGCACCGTGTTTACACTGCTATACTGTTACATG	CDS	G<->A	Glyma01g24850.1
satt179	Gm01	38841716	D1a	55.12
Map-0086	Gm01	44036105	D1a	61.4	GATGAGTCCGTATAGGATACAAATATTCACGGACATCTTAATTCATAAGGCATTACAATAATTAATAAATACCCCAAAGCATAACAAGTTAAAAAAGAAAAAGAGCATTGGAACCTATGGAGATTGGAGTTTCAATAAGAAAAACATCCG	T/C	CTCCTTCTGGATTCTGAAACCCAATGTTCTCAACGGCACCAACCGTCTTGAACATTCTCCTCTTGTGAATCTCCTCCATCAGTGATCGTTGCAGTTGTTGTCTCCTCAGGTCCACGAAGGAACGGATCCTGGTTAGCCTGTGCATTCCAT	CDS	A<->T	Glyma01g32450.1
Map-0092	Gm01	47521838	D1a	65.78	TTGAAAATTTTCCACATAGTGCTTATGTATCTAGTGAAAAGGGATACAGTCCCCATGCTAATATTACTTCAACTTGCTGAACCTGGATCTATGGTGCAGCTTAAATTTTATGCAATATTAACATAGTGTGATGTATACAATTGCAGGCCT	C/A	CCGAATCACAAGGCAACCAATGAAAGGTTGTATTAGGTCTCTTTGCAATTCTAATGTTGCTAAAGGCTTCCAAATAGGGAAGGACACTACTCTACCTGTCACATATATACACTCTGTGATGGATCCACTCAAAGAATGTGCAGGGAAACC	CDS	S<->Y	Glyma01g34990.1
sat_110	Gm01	47810425	D1a	68.32
Map-0106	Gm01	48138687	D1a	70.63	AGTGAACTGTATAGAGAAGCCTTGAATGCTGTTTGTGAGAAGATGGAAGTTCAATCTGAGATTGAAGATGAAGGATTCAACAATGCAATACTAAGAAAAGGGTGTCAAGAAATGGGGTATCCTGTTAGTAACATTCCTAGGAATTCTGCG	G/T	CAGATCACTACTGTGGCTGGTGTTGCATGGGTTGTAAGGATGGGAGGAAGAAGGGTACCTCAGAAACATGGTTAGTGGACTTGGTGAAATCTGGCAATGGAGCAATTCTTCCAGGTTGTGAGGCAATAAAAGTCTTGCACAAGAAAAAGG	CDS	S<->A	Glyma01g35620.1
Map-0109	Gm01	49030368	D1a	78.84	ACCCAATTTTGAATCAAGATCAAGACCTTGCTGCTGTGATCAGAGTTCTTAGGGAGGTCATCACAATGAACATGTCCATCTTGCAATCCCTTTTGTCTTACATGGCTGGACCTGCTTCAAAGTCAAAGTCAACTAAATGGTTGATGGTGG	A/C	AAGGTTGATGCATAAGAAGAGGGTAATATCATGTGAAGAAGACTCTCAGAATTTCAATGAGTTGCAGTGTGTGGAAGCATCTTTAAGCACCCTTCTAAGTGAAGGTACTAATGTTTCCAAGGTGCAGAGTGTCCGTGACAGATTGGAGGC	CDS	A<->E	Glyma01g36560.1
Map-0117	Gm01	49817710	D1a	87.82	CCTTAAGCCTGTTGTTGCTCAGATCAACCGCTACAAGCCCGCTCTGAGATTCCGTTCCCTTATAAGGCGCTTCGAGATTCGTGAATTCGTTGAAGGACAGTGTCAACTGCTGCAACGACGGAAGCTGGAAGAAAACAGAGGGAACAGCAC	C/T	ACTCAATTGGTTGGAGCTGAAATCCACCACCTGCAACCTCGTCAAGCTCTTGAAACTTTCACCAACTAAGACACCGCTTAAGTTGTTGTTCCTGAGTGAAATCTGAACCAAGGAAACAGGGAGAGAAGCCGGCAATGTTCCAGTGACGGA	CDS	S<->G	Glyma01g37460.1
Map-0128	Gm01	50158451	D1a	89.68	CTTGCTTTGTTGCTCAAACTTGCATATGCCACTCCACGACACCTTCAACCACATGCAAAATTTATATTGATAATCTGTTTAAGGAGAAATTTATATTTTGAGTGATTAACCTCAACCTGTTTAGATTCGGAAAAGTCGCAGTGCTGACAC	C/A	GAATGCCATGGAAACCATCGCCATCTGCTATTCTACTCTGCCACCACCAATATTATTATCAGCTTACTTCACTACCTCTTATTTATACTCCTAGCTTTGCCACGCGGAAATTCGGATATTCCTTGCGCTCAACTGGATCAAAATTGGTTC	CDS	G<->C	Glyma01g37900.1
Map-0137	Gm01	50844520	D1a	93.83	GGATAAAGTTGCAGAAATAAGAAGAAATGTGAGGGGATTGATGCTGGAGAAAGATCCAGGGTTAAGTTGGATAGAGGCCAAGAATGACATTCATGTGTTATCTTCCGGAGATCAATCACATCCCAAGGCTGATGAGGTGCAGGCTGAACT	A/G	CATAGGCTAAAAAGAAATATGATTAGAACAGAAAATGATGACAGAGAGACGCAAAATGCATGCTACATAAGTTGCAGAGACGAAGCTTATGCTCTAGAGGTCGAATTTAATTCAAAGACAAATGAAGTACATACTGGACTGAAGTTTTAG	CDS	Y<->C	Glyma01g38830.1
Map-0143	Gm01	53579970	D1a	123.83	ATCTTCTGCCTCCATGATTTCTGCCATGCTCACAAACTCTTCGTTTCCATAAGAAGAGCCAGCAAACATTTCATTAGAGATTATGTGAATGTTCTTCTCTCTAGCAAAGTCCAAAAGATCCAACAGTGTTTCCCTATCAAACAATTTGCC	A/C	GCAGGATTTGAGGGATTGTTTATTATAATTCCACGAACTTTTTGACCACGCATCTTTGCTTGCTTGAAGGTTCTCTCAAGTGAAGTTATACTTAAATTGAAGTCATCAGTGCTGCGGCAGGGAACAGGTACTATCTCCACGCCAGTGCGC	CDS		Glyma01g42290.1
satt147	Gm01	53920024	D1a	127.23
satt129	Gm01	54257719	D1a	129.31
Map-0144	Gm01	54269596	D1a	129.94	AAAGAAATGGCAAAGTCCTTGTCAAGTCCTGTGGCAAACAAATCCAGCATGACAACAGAGGAAGTGATCGCCATGTTCCCATCACGCAAAGAAGAAAAAGAAAGCAGCAAATGTTTGGTGTATGCTTTGGTTGTCTTTGTAGCCATATTG	T/A	TCATTTGGCTTGTTTTTGCATCTATCGTGTTGCGGGTGGGAGATCCCCAGATTCAGTTGAAATCAGCCAGGTTGATGCACAATACTTATAATAATCATAGTGTTTCATCAAATTCTTCCTTTAAGGTGACCTTGCTAGCTCGCGTGTCCC	CDS	F<->I	Glyma01g43210.1
Map-0187	Gm02	808209	D1b	0	GGCGGCACCATCGTCGAGGTTGAACTCCCCTTTCCGGTGCGCTCGGAGGAAGAAATCATAACGGAGTTCAAGAAAGGCCTCGAGAAAGGTAAACTCAACGGCGGAAGAGTTAGGTTAGCGATAATCGATCACATAACTTCCATGCCTTCG	T/G	TCGTTCTCCCCGTTCGCGAATTGATCAGGGTTTGCAGAGAGCACGGAGTGGAGCAGGTTTTCGTCGACGGCGCTCACGCCATTGGAAGCGTCCCCGTGGACGTTAAGGAAATTGGAGCTGATTTTTACGTGAGCAATTTGTACAAGTGGT	CDS	F<->V	Glyma02g01070.1
Map-0192	Gm02	2146864	D1b	11.99	TCAATATTCCAGTTGCATATTGAAGAGCCATACAATATTACCATTTTGTTGATTCATGTGGGTGTATCTTAACTTACTTGATTAGTTAGGCATTCCGCAAGCATCTTGAGACGATCACCAATGATATCCAATTCACCACGTACATACAAC	T/C	GCAAAAGCAGACCCGCAGCATTTAAGTAAACCTGTATTCAGAGATATTATAACTTGTTACAGAAGTAAGAAAGTGAGAAACTACTGGTAAATACAAAGCTTATGAAATCACATACCTCTGCACTCATAGAATCATTTCTGTCTAGCTCCT	CDS	R<->Q	Glyma02g02850.1
Map-0202	Gm02	3610653	D1b	18.65	CCAGACCAACATTGAGAAGTGACAGATTCAACATGACTACATACACAACTAGCATTGAGATGCAGACACTGGAAATGTTAACTAATTAAGCATTTTGCATTCTGATTGCGAAAGCATTAAGAAGCTCTTGGTACTGAAAAACATCTTCAA	T/C	GACACAGTTCTCTGCATTATTAATAATGTTTTGATCATTCTCCATAGCCATGCTATTAAACCCATTAGAGGTGTCGAATTGCTGCATGGGAAAACCTTGATCAGAATAAAAAACACCTAGACCCTCGTTCTTTGGAAACCCTTTTTTCAT	CDS	V<->I	Glyma02g04460.1
Map-0214	Gm02	4814610	D1b	22.55	AATCTGTCCAATGTTACAACAGTAACATTGACTCAATCCCTAAGAAAACTCCAAAATCATCTCTATAGAGTGGTTAGTGCTGACCTCTGCATCAAGCTTGATGAACTTCGTATCAATATGCATTGGTGCAAGAGACTTTAAATGCTTATC	G/C	ATTATCCTGGAAACATTTATCGATACAACAACAGGCACATGTAACCGTGCACGCCAGAAATTAAGAGACATAGAAAGATAATGAGTCACAAGGAATTATATTTAAGTCAACAACATACTTGCATCTATAGAACTCCCTATGGTAGAAGTG	CDS	M<->I	Glyma02g05990.1
satt216	Gm02	4052917	D1b	25.27
Map-0236	Gm02	7936673	D1b	39.61	GGTTTTGCTAAAGAAGCTGATAAGAAGAAGAACTACTTTGCTGCTGCTGTTGCTGAGGAGGGATCCCAGCTGTTATTGCTTCATGCTATTGAAGAATTTTCTTGCAAGTCTACTTCCAATGCTTTAAAGGAGGTTGCCCTGGTTCTAAAG	T/G	CATTCTACGATGCTGATGTGTTGGAGGAAGAGCACATAGTGCAGTGGTATCAAAAGGGACTGAAGGGCAATAACAAGAACTCTAAGATTTGGAAGAATGCTCAACCTTTCATTGATTGGCTTCAGAGTGCAGAATCAGAAACCGAGGAAG	CDS	T<->A	Glyma02g10020.1
sat_211	Gm02	8742607	D1b	43.01
Map-0251	Gm02	10034884	D1b	48.36	ACAATATGCATCTCTATAACCATGGAGAGACATGTGACATGTCTGATTCAAGAGGGTTATCGAGTAAAATGAACATATTTCATAAAAGAAACTCAATTTCTCATTTGATAATCTCAGAAGGAAATAGACATAGACATAGATCAACCACAT	T/C	CCAATCATTGTTCCCACCAAGAGAAGCCAGTGTTCTTGACAATACAGGCTGAATCAATAAAGTGATAAAACAAATGAATTACAGGCATAGATTGGAAATTTTATAAACAATATGAAGACAATTAGGAGATCAACATATATGCAAATATCT	CDS	H<->Y	Glyma02g11790.1
satt558	Gm02	10538026	D1b	52.98
Map-0271	Gm02	11693604	D1b	58.81	TTGTTTCTCTGATAAGTGTTTGTGGTTGCTATTATCATCCAACAAGGTTGTTGTTGTTGTTGGTTCCCTCTTTTTCTTCTCATCCCACAAAAACTCATTTTGCAAAGTGGTGGTTGCTGTTGATGATCTTACATGTTGTCCATTGTTGTT	C/G	TTGTTATTGTTGTACTTTGCTGAAAAGGACAGTGCATGCTTGTTTTCTGAAGAGAAGGTTCTGAATTCCTTGCAGCTCTTTGTTGGTGTTTGTACATAAGGAGGAGTTCTAAACCCTGAACTCAAGGAGGAGTACAAGGACTTTGAATCT	CDS	K<->N	Glyma02g13380.1
Map-0274	Gm02	13963693	D1b	68.75	AAAGTTTTGGTAACAATAATTCATAGGCAGATTTATGGATTATTAAAAGGTGCATACAAACTATTAAAAAAACAAATTATGCTTCTTGATCCTCTATTGAAATGTGATCAATATTAGCTTTGTTTTGAAAAAACAATTTTGCATGATTGG	C/A	TGAAACAGTATCGAACACTATTTCCTTGCGTGACCCATAAACAACCCCACGCACTGAAAAAGAAAAAGCATCCAGACTAATCAACAACTGATACATCATTACTTTAAACAATATAATTGCTTGTCACGTGATTTTACGGAATTATTTGAT	CDS	L<->M	Glyma02g15460.1
ESSR238#	Gm02	NA	D1b	72.47
Map-0278	Gm02	15261221	D1b	80.84	GTGCTTGATCGAATAATATACCTCTGCTCATTTGCCACGGGGAAAGTGGTTTTCTATATTTTCAACCTCATTCTCTTCACATATTCAGTTACAGAGTATGATTGGCAATTGAAGCCATCCCAACGTATAGCTCAGTTTGCTCTCCGTGCC	G/A	TATTTCTTGCAAAGGCAGTTTCTCTGGGACTTCAGGCTATACAAATCCAATATGGCATTCCTCACAAGAGCACATTGTATCGGCAATTTTTGACAAGTGAAGTTTCAAGAATCAATTATTTAGGATATAGACTTTATCGTGCTCTGCCTT	CDS	I<->V	Glyma02g16910.1
Map-0286	Gm02	27673859	D1b	87.96	CCCCATTCCTCGTCCCTTCATGACATGTCTCCTTAGGCCAGGTATATGGACATTGGTGATGTAGTCATTCCAATCAATGCTCTTTACATCAAAGCCAAACTCCCTTTTTTCTTTTTCAGACATGCTTTCCATTAATCTTTGTGTGTTACT	A/G	TTATCAAACCTGGATCACATTAATTTGTTTGAAATCAGTAATTTATTCCTCATTACATGTATGGTTGTTTTTATTTTATTTTATTTTGAGTAAACAATATATGGATTAATAACATAATTTTTATATTGTCATTTAATTACAAAATATCAC	CDS	Q<->U	Glyma02g26670.1
satt282	Gm02	29515661	D1b	89.41
satt141	Gm02	35083073	D1b	91.98
Map-0288	Gm02	42088973	D1b	101.86	CTTTCCCTCAAGATGATTATTCAACCCTTTCTCATTTGTGGTAGTAATTTGACATAATCCACAACTCCACTCCCGCTTAGGTTTCTTCTCCACACTAAATCCAGAATGATGATTGTCATCAATTGTAGGAGGTTTCCCTGCTTTGCGTTT	G/T	GCACCATAAGGATCAACATCTGGCTTAGCCTGCAATAGTATTAAAAAAAGATATATGCTCATTGGCTAATTAAGAACTTCAATATTCCCAATATATTAACTCCATCTCAATTGACAAATAAGTTATGGTAATGCAAGTATACAACTAAGA	CDS		Glyma02g36630.1
Map-0310	Gm02	46068657	D1b	123.59	CCCCTCATAGTAGGTCTAGTCAATGGATCAGGGTGAGAACAAGCCAGCCCAACCAAGAGCACCCTCCTCATCTCCCCATCATCAAATTCACCCCCAAGCCTCGGATCGGCTGCCATTAGCAACCTACCTTCCCGGTGCAAACTCCAAACC	C/G	ATTCTACCAAATTGCAGCTAATCCCACCTTTACCACCCCCATTGGCATCCTTCTCTATCGGTCTTCTCCCACTAGCCACCTCAAGAACCACTGCACCATAACTAAACACATCAGTCTTCTCCGTAGCCTTCCCGGTAAGGAGATACTCGG	CDS	S<->W	Glyma02g40850.1
Map-0315	Gm02	46270613	D1b	126.32	CCAGCAGCAGTGTAAGCATCACACATAACCTGCAACCAATTGCTATTATAAGACATGAGATTTTTACACCTTTGAAACAAGTTTAACTGAAGAAAGGTGTATTGATCACATATAAAATAAAAATAGTAAAGAAGAAAGAAACATACCAGC	T/A	TATTTTTACCCCTCCTGAATGGATCCTTGAAAGCTGCTTGTGGACTGTTGTATTTGATTAAGATTCACTACATTTTAATAAGAGAAGTTTGGAAAAGAACCAATCCTAAATATGTGATGGGCCAAATTTACCAGAAAATGATACAAGATT	Intergenic
Map-0301	Gm02	45691551	D1b	127.95	GCACTTGAGCATCATAGGGCACACCGGTTATTGGACTGAAAAGGGCCCTAAAGGCCGAATCTTGAAGATGGGAATCTAACAAACGAGCCGAAACAACAGCATCAGGTGGAAGTTGTTGAGCACTTGAAAGTAACACACAAAGAAGGCATG	A/G	CAATGAGAACAGCACAAAGAAACTGGCTCTGACCCTCATCTAGATCACATAAGTATGATAAAAATCAAATAAAAAAAAGGTCCAAAACTGAATCAGAATTTTTTTCTTGTCGAACCACTTAAGCACACAGAAAATAATTGTTCAGTGTTC	CDS	S<->P	Glyma02g40460.1
satt703	Gm02	45655521	D1b	129.17
satt459	Gm02	48389967	D1b	143.36
sat_289	Gm02	50122113	D1b	152.66
sct_195	Gm03	324506	N	0
Map-0355	Gm03	143859	N	2.07	ATTAAAAGAGTGtGATTTGAGTTTGTCTATGTCGACAACTGGTGGCATGATATTGATGACGTCGTTGTGTTGTGGGGATGACGACTTATCGTCCTCCAGAATTTCTTTGGCTTTCTGAGCAAGGACGCCCCACACACCAGACTTGGAAAC	T/A	TCGCCGTAAGCCTCAAAGCTCTGCATGATGCCATGCATATATATGAAAATATTATTACATCATATATATATATATATATATATATATATATATATATATATGAATTACCTTGGATCTCTGATGTTGATCATGTTGTTCAGATTTGGCGAA	CDS	D<->E	Glyma03g00340.1
Map-0359	Gm03	283046	N	3.08	CCACCAACACCATCACCTCATCGAAACAAGTCCAGTTACATTTGTAtGACACCGGCAACCTCGTCCTCCTCGACAACCAACAAAACCGTTCCTCCAACATTGTTGTTCTGTGGCAAAGCTTCGATTTCCCAACGAACACGCTTCTTCCTG	G/C	TCAAATTCTCACCAAGAACACCAACCTTGTTTCCTCGAGAAGCGAGACCAACTATTCCTCCGGTTTCTACAAGCTCTTCTTTGACTTCGAGAACGTTCTTCGTCTCATGTACCAAGGTCCTCGAGTTTCAAGCGTTTACTGGCCAGATCC	CDS	V<->L	Glyma03g00530.1
Map-0366	Gm03	526082	N	4.93	ATAATTAGGTTGACAAAATAGTAAAAAAAGAGTTTTGAGAAAAAAGCAAATGGCATACCTTAGCTTCCCTAGTACCATATTAACTCCATTGGACTTTTCATGGCCAATATCTTCGGGAGACAATATTTCATATGTACCTCTATGCTTTAA	C/T	AATCCAGCCTACAAAGTAAATGTATGTAGCATAGTAAATGAAAGTTATAAGATTTACATTAAAAGAATATAATGGTAATTAAGTGCATTGTCTATATATTTAGTGTTATATAATTAGTTAACTGCAAATGCATTTAATTCCACTAACCTG	CDS		Glyma03g00800.1
Map-0373	Gm03	861053	N	9.99	GCAGGCACGTACCATATGACAATAATGATTAAAACATGAACACGTAGTAAACTTTTAATTTTTAAGGTTAGGTACATATAATTTTTACAATGTAAAGATTTCTTGAAACCCTCTTCTCATTTTTTTTTCACCACTATAGTTACCCAGATG	G/A	CTGTCAACAATGATACTTTACTAATGAGTACTTGCAGGAAATTTCTTGCAATCTAAAAAGCGTCAACCAAAAGGATCTGGCGCCGACCACTTTGTCTTCAAAGGTGCTTTATCTCTATTAATGAACCATTAACATACTTCGCTGTTATTT	CDS	T<->A	Glyma03g01120.1
Map-0375	Gm03	2052023	N	17.22	GCAGATTATCTGATTGCAAAATATCCGCCAATTTCATTATAATCTTAGATTTTTCCATGTCTGCTTCCTCAATAGCAAGGCAAACATCAATGTCACTTTTAGAAACACCAAACGAATTAGCACATGATCCATAGAGATATAGcTTAGATG	T/C	TGGCCATTCTTTGCTGACTAATTTCTCCAATATCGCTACTAATTGCTTTTGTTTCAGCTTTTCTTCTTCAGGAGGTATTAGAGACCCATATATTGCAAGGAAAGGAACATTAAAATCATCAATGTCCCTTCGACACATCATCTGCCTTCT	CDS	T<->A	Glyma03g02290.1
satt152	Gm03	3338620	N	28.34
Map-0389	Gm03	5292104	N	36.28	TATTTGGTTAGAGTGAAAAGAAGAAGAAAAAAACAAGTGATTTTCTATGATTCTATGGTTTCATGAGTTAGAATTGCACGTGCCCTGCTTCTCCATCTTGCTCAGCATGCACCTTTGCCACAAGCTACAAGGTTGGAGAaCGAATTTATT	C/T	TTCTGAGTACTCTTTAACAAACAAGAGATCATCATAGAGAGAGTGTTGAGGGAAAACTAAAGAAAGGGTGAAAAAACAAATGAGAGAGGTTTAAAGAAGTGGTGAGTTTTGAGGACACTGAAACTTCTTCTTCTTATCATATTTTTGTGT	Intergenic
satt530	Gm03	NA	N	37.73
sat_166	Gm03	NA	N	43.54
satt080	Gm03	NA	N	52.04
Map-0483	Gm03	35211872	N	53.47	ATACAAATACAAACACATGTGCATAAGCAGATACATTTTAAAGGAACATCTAAATCAGTTTTCAAAGTTTACCTTTTTTTAAAGAGTAAATTTTATTAGAAGGAAAGAAGGAAATGGGAGGACAAGAATAAGCCACCCTATGTCATGAAA	A/G	CTGATTCTAGCATGAATGAGATAAGGTCAGCTGCATCAACACCTCTATCCTGCATCAAATTGGATGATGAAGAGCACAAGAAAACAAATGGAAAAAATATTATTAAAAAAAAAGTTAGAGCTACCTCAAAATTAGAGATATATTCTcTGA	CDS	V<->A	Glyma03g27480.1
satt387	Gm03	36576654	N	60.01
Map-0499	Gm03	36938128	N	62.54	AGTGTTCAGCTCAAGCGTTAAAATTTATAGTACATTAAGACATGCAGGAATAGAAAATAAGTGCATTTAAATTGAAAACATACAACAGAGCTTTCTCTACCTCAATCTTTTCAGGATTATCTGATCTCTTTTCATGAAGCTCCAAAAGAA	G/A	TTCCGAGCTTTCAGAGGTTCCATGGAGTTCTTTTTCTTCCTCCTTAATGATTATATTAGAATCAAAAGTGCTAGAATCCTTGTCTAGTGCATGTCCAGTAACATTCACAATTGGACTCAACATATTCATATCCAGAGACTGCTTCAAATT	CDS	L<->F	Glyma03g28990.1
Map-0510	Gm03	37578984	N	68.65	TTTGAAAATAGAAGATCATAATTAATTTACTACCTGAATGATCACAGGAATGCATCCTTGCAAAACACTGTCTTCCATGCGTCCACTCCAACCATCTCCAGGCAAAACTCCGCAGAAAACAGAACTTGCTAGTTCCACTTCATAGTTTTC	T/A	GAACGCTCTGCGGTCACAACGACGTCTTTGGCACGCTGTTTCCCAAGTTTTCCTTCCTTGTTTGGCTTTGATCCAAACTCTTCTGCAAGCTTCTGTCTGATACCCATGCTATACCTGCATGCATCATTTCCAATATCTTCAAACTTGGTC	CDS		Glyma03g29570.1
Map-0512	Gm03	38503510	N	76.82	AAAACTAACTGCTCCATCTCCAAAGTATATTCGGTCGTATTAATTAAAAAAATGAGGAAAGAAAAGAATTCAATCTATATCTCCATTGTGTGTTTTCCATATACATTTCGATGGAGTTGATTTTATTCTTACAACTTTCTGTCTTCGTTG	T/C	CCCTGCTTCTTTGTCAGATTTTCCTGAGGATTACTATTTACTTTTACCACATCAACTTTCACTATGTGATGATCTGAAGTCCCTTTGGAAGATAGGACTAAGTAGGATCCAGAAACGAATTTATATGGAGAATCTGAGGAAGAAAATATG	CDS	D<->G	Glyma03g30600.1
satt549	Gm03	39360400	N	85.23
Map-0515	Gm03	39795203	N	91.31	GAATTTAAGTGCTTAAACATTTCAATGTGCACGGTCTCTCAGCACTTCAAGATCCATTTCTGTGGGGTCAGTAGCCTGGATTTCATAATGGACACCATCTAGCTCACGTCTgAACCTGTCTTTAGTAGTGGCATAGAGCATCTTGGCACG	G/A	ATCCGAGATGTTGAAGGGGACCTAATCAATATCATGCAATGAATAACTAAGAGTGATATCTCTGGCAAAAGCATAGAATGAGTAAGTTAAGAAGCATGTTGTTGAGGATACATGAGAAGGCTGGGATAAAAGAAGTTCAATCCAAGTTTG	CDS		Glyma03g31960.1
Map-0522	Gm03	40111085	N	92.13	TGGTGTTGGAGATATTCATGGGAAAGCATCCCGGAGAACTCTTaACTACAATGTCTTCAAACAAGTATTTGACATCAATGGAGGAACCTCAGATGCTACTGAAGGATGTGCTTGACCAACGGCTTCCACCTCCGACTGGCCAATTAGCAG	T/C	AGCAGTAGTGTTCACAATGACAATAGATATGGCATGCACATGTGATGGATTCTGTGGCACAACTATCGTCGGCTACTACGCAGGCTTGTCTCTCCGAGCCATTTGGGATGATAACTATAAGCAAGCTTACAGGGTTCCAGAAATAGTGCC	Intergenic
Map-0534	Gm03	40910014	N	94.86	GAGCTCATCCTCAATATCATCTCCTTCTTCAAAGAGCTTCAAAAACCGAGCCTGATCCTGCTCCCTCTTCCTCTTTTGCCAATACTTGTATGTACCCAACATTCCCAGAATCAATATGGTTGAGCCCAAAATACTTAGCAAAATGATAAC	G/T	GCTACATTCATTCCTTTTTTATTGGGATTGTCATTCTCGGCAGGTGGTGCAGAGACAGAAACTACACACATGAACACAGTTTTTGCAAACATAAAATTGCAAATATTAGCAAGTATAGATGCAAGCATACACAAGAAAAATAATTTGGGA	CDS		Glyma03g33280.1
satt255	Gm03	40343729	N	99.75
Map-0535	Gm03	43616918	N	121	AAATGAAAGGAGAGAGCCTCAGATTAGCATTTTGGCACATTCTTCATCGCAACAACAACCCGTGTAAGAATACACGATGCGCACAAACGTTGTCGCTGCTCATGCCAATAATTCTTTCATCACCAGCTACTCCACTTCACTCAATTTTTT	A/T	AAAAAAACACAACAAAGGCCCTCAGTTCCTTTCTTGATTTCATAATCCAATTCAACTAAAGCTAAATACAACGCTTGCCATGAAAAATGCAAAACAAAGAAGAAATTTCTCAATTCTGAGTCTTGCAAATCGCAACGATTGCGAATTGCA	Intergenic
satt022	Gm03	44682615	N	124.16
ESSR226#	Gm03	NA	N	134.6
satt690	Gm04	447208	C1	0
Map-0588	Gm04	1026874	C1	2.8	AATAGTGATCTTATTAGAGAGGGACAGGAAAGTCATTGAGATGACCCCACTAGTGACCCTATTCACGACAACTCCCATAGCCGCACCCTGCGCGCGAAGCCTTAAGGGGAAGATCTCGGAGCTATAAACCCACGTGATGGGACCCGCTCC	A/G	ACGGAGAAAGTGGACACGTAGGACAAAACCATGCCTATGCTCAACCCAATGGCCCACTTGAGGACGGCGCGTGAGTGGTCAATGACGGTGAGACTCAACCCCAGCGTCAGAAGAGAAAACACCATTCCGCCAACACTTGTCAACAACAGC	CDS		Glyma04g01550.1
satt194	Gm04	2402252	C1	10.07
Map-0617	Gm04	4265832	C1	25.36	TTTGAATTGCATGGATTACATTATGATTGTTTTGTACATGATGAGTAAGTCCATACACGAACTTAGATGGCTAGATCGTATATAACGTCTCTGAGTCAGAGTAATGACTTCTTGGAGGTGTGGGAGGGCAAGCGGCATAGCTATTGATCA	T/C	ACCTTCACTACTGTAAAAAACTTGATCATTGTGTAAAGTCAATTCAAGTTCGCTTAACCTATTAAGCTCTGGCAACACAACTGTTGCAAGGTTTGGCCTGTCCTTCTTGCTGAGTTCTGAGCACTTCAATGGTAATTTGGCAAATGATAG	CDS	M<->V	Glyma04g05600.1
sat_140	Gm04	5221477	C1	32.92
satt607	Gm04	8093757	C1	58.48
Map-0661	Gm04	14824636	C1	67.88	TGCAACATAGCAAAACCTAAAACAAAAAAAGCAATAAAACATGAGTTACTTACTATTCTTCTGCATAAATCATCAATTTTTTCTGAAATTGCTTGATATCTCTTTGCCTGCTTCTTAATCAAGGATGGCACCTTGGATGGATCAcTCTTA	C/T	CAATCTTCTCCAGATTTAGTAAGTCCTGTTCAAGTAATTTAAGTTTAGAGGAAACTCCAGCAGAATCACCATCAACCTTCCAGGGAGACTCCCTTCTGAGGAAAAAAATGACCCTTCTTTTAGTTGGGGATTAATTCCAAATGCTATAGA	CDS	G<->D	Glyma04g14680.1
Map-0670	Gm04	39101155	C1	74.77	TATGGCACTGCCATAGAGAGCCTCCCTTCACAAATTGCCTATGGAAGAAGGGTCAAGAAATGCCACATTAATGTTATGGTGGGACTATAAGGGCTATTTAATAACATTGGAAATTATTGCATCTAAGGATGTCTACGTGGAGAGAGCAAT	C/T	GTATAGCAACTAGATGCATAAAGTAAAGGTCTCTGAACTTGCATTAAGCTAAGTACACAACAACAAAACTACATGGAAAAAGAATACACTAAAGTACAAGATGAGCCCTAGACATAGAAATTAGATCCTTGAACTTTACAATAAGACTAC	Intergenic
Map-0674	Gm04	42843388	C1	89.39	TGTTAATGTCTTTCTGGAAATTGTAAAATTCCATATTTTACAATAATTTTATCAGAAATTTAGGTTCATACTATCTTGTTGATAGTGGaTATACTAATGTAGAAGGTTTTCTTGCCCCATATAGAGGTAAAACAATATTATTTGCACGAA	C/T	ATGGTAGTGGTCGACGTTCACCTCAAAATTGCGAAGAGATAAAGATCTTTTAGCCTCTTGAAGAAACAATGAGCTATATTAAGAAGCCCTTCATTTTATCCCATTAAAACTCAATGCCAAATGATCCTTGCTTGTTGTTTATTGCATAGC	Intergenic
Map-0676	Gm04	42913914	C1	89.59	TTGGAAGGGAGTTTTCTGAAGGAGAAGATTATCAACGACATGGGTTCCAAAAGATGGTTGATGAGTATCAGGAACTCCTTGGAGGATTCAGTGTGGAGACTTCTTTCCTTCCTTGGAGTTCATACACAGCTTGACGGGTATGAAGTTGAG	G/A	CTCCAAGACACTTCTCGGAGATTTGATCAACTGTTTGATCAGATACTAAATGAACACATGGGTGCCAATAAAGAAGAGGAGTATAAGGACCTTGTTGATGTTTTACTAGAGGTGCAGAGAAATGGCTCGGATGAGATGCCTCTCACCACT	Intergenic
Map-0680	Gm04	43380480	C1	92.74	AGTAAATTAGGAGAAGGTTGTGGTTACCCAGACCATTCATTATCAGCTAAATCCAAAGGATTGAGGTATGATATGGATGATTACCTAAAAGTTAAAAGCAATGAAAATTTGTTGATTGAGAGTTGGAAGCAACGGCAGAGAATTAAATCA	G/T	GCACTCTCTTATTTTGTAGCCTAAGATTATTTTAGAAATTCTGGTTTTGAAGAATGGTCATTCCTTCTTCTCGCCTGGTATGAATTCTATGTACAGATAATTGCAATTCATCTATTTATGTTTCCATATATAAGTTGATAAACGATATGC	CDS	G<->C	Glyma04g36880.1
Map-0681	Gm04	43520858	C1	93.34	TATATTTCATTTTTATAGACGAAATAGCTCAGCATCAAGCCCCGCAAGCATTATGAGGCTGGCAAAAAGCTTCATATACGCAGGCTTCTAGACAGGCAGCAATGGGAGAAACGTTTGTACAAAGGGTTTATCACATGAAATAGCTTAATG	C/T	TTTTTTAACTCTTGAACCACCTTCACCATATAGTTCGTTCCATTGTTGAAGCTCGGTCATATTTATGGATTCAGAAGAAACACTTGCACAGACCTGCTTCAATATCACAGTTATTTTTTTATTTTTTAGGAAGGATCTTGCATGAAAGAA	CDS	A<->T	Glyma04g37050.1
sct_191	Gm04	NA	C1	98.58
Map-0685	Gm04	44191745	C1	99.19	GTCACCATCTTTTGGTTTCACAGCCTCACAAGTTTTTGCTGACACTTGTTTTGACATAAGCTCTCTTGAACAAGGACTCTGATATTGAGTTAGGAGTGCAGGTGGGGGTGGCATCAAGTTTCCATGTGAATGCTCAACTTTATGACCATG	G/C	AGTGCAGGGTATTCACCAAATGCACTGTACCTCAAATTCCCTCGAGCTTTGTAAGTTGTATCACCACCATGTGCAGGACCTTTTGTATTAGAGTCCAAGATGCTCAGTGACAGACTAGAGGGCATTACAGGCCATGGATGAGGCATGTGA	CDS		Glyma04g37760.1
Map-0692	Gm04	44879067	C1	104.34	CAGATGTACGACATGCATGTAGAAACAATTCGTGAGTTCATGTACAAGAAGGAAGCATCATTAAAAAAAATGTACGGAAAAAGAAAACCGTTAACCATTACTAGTTTGCTGAAGTTCCACTCCCTCAACCGCTGCAGCAACGGCACTCCC	G/C	TGTTGAGTAGCGCTCTCCATCCTAGATATGGCATCATAAAGGCATTTGGTAATATCCAGCATGGCAATGACTTCACCATTTTCCACGACAGGGAGGTGTCTGAATTTACCTATCAGTTAAAAAGTCAAATTATATCTCTCACTTAATGAA	CDS	H<->Q	Glyma04g38480.1
Map-0696	Gm04	45034787	C1	105.79	ATTGCTAGCTAGACACCAACTCAGCATAAAATTAAAGGACTACCTGAGAGATTAACTTATCACTCAAGGCTTGAAGCTTCTGAGGCACAAGAGAATCCTCAAAATTTCCATGTCCTAGCTGGCCATATTTGCTCCACCCGTATGTGTATA	A/T	GCCACCAGAAGATGAAACAGAAATTGTATGCCGCCAACCACAAGCAACCATGACCATCTTGTCACACTGCAACATTAAACAAGCAAGAATTAGGCAAGGGGAGGAGGGAGAGCAAAAATCAAAAGTTCTCCATCCATTACTATGCATGTA	CDS	I<->L	Glyma04g38670.1
Map-0703	Gm04	46288957	C1	112.19	TGTCGGATTGCCTCCCTCTTCTCCTCAGCCCTGTCTGAGATCACTGCATTCTGCCTAGTCACCTCTTTTTCAAGCTCATCAACTTTCAGTTTCAACTCATTTACAAGATTCAGTGTAGCTGCAGATCCTGTGATCAGCTCTGCCTTTTGT	C/T	CACATACCTGGATTATCTCTCTCTCCAGATTTGCAATGTGATTGTCTCGGTCTCTTGTCTCGGCCATAAGGTTATGAATCTTAGCATTGGCCTCATCTTTTTCAGTCATGAGCACGTCATACTTCTGCCTGTGCCTGTCAAATTCCTTAT	CDS	D<->N	Glyma04g40160.1
Map-0715	Gm04	46749591	C1	114.98	TCCAATGCCCTTGCGGAGTAGGATTGCATCACTTGCCAATCCAAAATCTGCAACATCTGCAATCATAATTTCATCTAGAAGGACATTGGCAGGTTTCAGATCACAATGCACTACTGATGGATCACAGTCATGGTGCAAGTAGTTCATTGC	T/A	GAAGCAACATCAATGGGAATGTTCAATCTTTGCAACAAGGTTAGAGAGGATCCCGACTCAACATCTTCTGGGTATAAACTCACGTCAAAGTTACCTTTGGGCATGAATTGCATAACAAGGGCCTTGAATTCCTCTCCCTTATAATCAAGG	Intergenic
Barcsoyssr_4_1308^	Gm04	46659218	C1	116.88
satt338	Gm04	46964891	C1	118.55
Map-0721	Gm04	48070478	C1	127.25	ACAAACAAAAAGAAGCAGAAAGAAATTGGTTTCGAACTTTCTATGGACACCAAAATATATGAATATGTAGGACACACCGTTCTCTACAAAAAGATAAAACAATCCAAGGATATAAGAGGGTTGTCAATATCCTCCATCAGAGTTAAGTCC	T/A	TGTCATGGTCAGACACCACATCCTTAACCACGGTTTCATCAACTTTAGGACCAACCCCTAAAGTGCGAGTCTCATGAGTGTTTCTCAAACCAGAATGAAGTACTCTTCGTGAACAATTATTATTATTGGGACTCACCGCTTTAACACTCT	CDS	K<->M	Glyma04g42310.1
Map-0782	Gm05	8930731	A1	0	TGAAAAATTATTTAGGATAAGAGGATTCAAAAACCAAAAATTGATTTCAAAAATAAAATCCAAAACAGGTTTGACTTACTTTCCTTCATATACTTTGGCATGAGCACCCTCCCCAATTTTTGGACCAATAAATAGTTGTTTGGGATCTAC	T/A	AGCCACTTGGAATCTAAATTGAAGTCCCCAACTGAGTGAACCTCATTGCCAGATCCCATTTTACTTTTTTTTTTTTTTTCTCTCGAGAAGATGTGCAACTATCTAGCAAGCAGCAGCAACACTCACATACACACACTCAGCATTACACAC	CDS		Glyma05g09120.1
Map-0751	Gm05	7649924	A1	2.93	TAAGAGGGCCAAGAGCAAATTCTTCTGAACTATTCTTGCAACTCACTGGTAGACCAGACAACATTAGGAGCAACCAGAGAGGTCAATTTTGGGTGGCAGTGAATGGTGTTTTAGGACCAAATCCACCTCCTAGGCCCACTATTTTACCTG	C/G	TGGAGTCAGAATTAGTGAGAACGGTATCATTTTACGGATTGTTTCTCTTGTCCAGGAGTTTGGTAGTGAGGCAGTGAGTGAGATTCATGAGCATAACGGGACACTCTACTCTGGCTCCTTGCAAGCTTCCTATGTTCCCATTTCTGCTAT	CDS	A<->G	Glyma05g07630.1
Map-0737	Gm05	1760017	A1	19.76	TAGAGGAAAACAAAAAGAAGCAACAAGGACAACAGGGCCAATAAACCATGATAAGGTGTTCCGAATCCATTCTGAATCTGATGAAATGACTTCATTATCTCTGCTAAATGGACGGTTACAGAATGAGACTGCTGGCTTTCCATCATTTCC	T/A	GATATATGAAAACTTGAGTTTCCAATCTGAAAGGTGTCTTTAGTAGCTCTTTGGAGACCACTGATATGTGAATGATCCTCAGAGCCAACAACAAGCGCAGTCTGGGGTGTCTGAAGCCTTGATCTTAACTTTGGTACTCCAAATATATGC	CDS	L<->Q	Glyma05g02390.1
satt684	Gm05	1800423	A1	21.22
satt276	Gm05	3442439	A1	44.18
Map-0742	Gm05	3304036	A1	56.81	TGAGTAATGTTCAGACTTGGGTTAGCGCTGCCATCACTGATCAGGACACGTGTCTCGATGGGCTTGATGGGCCCCACGTGGACGCCAACTTGCGGGCTTCCGTTAGGCCCAGGGTTGTGTATGCTTCTCAGGTCACTAGTAATGCTCTTG	C/T	GTTGGTTAATCACTTTGCCTCCAAGTATCGTTCTGCTTAGTGCATATTTTGTTTACACTTAGAAATATTGCACAAGTTGCAATGCACGTTTTAATGCAAATTCAATAAGTTGTCACTCGTAATTATGTGCCGTTAATGGTTTAATTTGTT	CDS	A<->V	Glyma05g04190.1
Map-0748	Gm05	5109091	A1	65.87	TGTGTAGCAGATCCTCAATTCGATGCCACGGCATAGATGGGATTTTGTCAGAAGCATGTACATCAATAGGTAACTATGGTGTTCCTCTACTTCCATGTGTaAATAGCACTGAACCTTCATGTAAGGCATCACCTCCTATTCCATCTTCTT	T/C	CCCTTCAGCTTCCCCTCCTAGTACTAGGGACAACCTTAATCCTCCAACATTGGCAGCTCCTCGCCCAACAACCCCAAATTTTGGGCCACACAAATCAGGGTCTCCTCGTTGGTTTACTTATAATGGATCATTGAATTTTGTAGCCTGCTT	CDS	S<->F	Glyma05g05680.1
satt364	Gm05	23929065	A1	68.89
Map-0785	Gm05	26804767	A1	71	AACAACGATATCGGGCGAACTCAATTGCGGCAAATGACCCTCCGTGGACATGACCTCAACGATGGAGTCGCCACCAATGTGTTGGTGGAGGTACTCTGCAACCACAACAGGAACCGCTAAGTCCTTCATGCTTTGGATGATGTGGCATGG	G/A	ACACTGACGAGGTTCAGGATTTGCCTTATGTCGCTTTGGAAAATGGTCTGCAACACGCTTAGCGCAATGTCAGGTCTCATGTTGAACAATGTTCGGCTGAATTCCTGCACTGCCACCGACTCCATGTCTCCGCCAACAGCCATTGGAGCG	CDS		Glyma05g21930.1
Map-0792	Gm05	28273852	A1	72.86	CTGTGGAGTACCATTCAGATAGTAGGTTGAAGGAGTGGGTTACTATTGTGATTAAGCTTAAGGTGAATGGGGAAATGGGTGGTGGATGTGCATTTTGAAGCATTTCAAATCAGTGATGTATGTGTGAGGTTGTTTAAGGAtGGGTGGTTC	C/G	AGACAGAGATCAAGGAAGACGATGATCCCAAGCTGTCAATTGGTTACGACTCTTCTTCTTCTCTAGATCAGAATCAACAGTGGGTGGTGGTGGCGTGGTAGAGAAGGGGAAGAGAGAGAGAAAGGGATTATGTGGCAATGATGTGTTAGT	Intergenic
satt300	Gm05	NA	A1	73.46
satt155	Gm05	29157354	A1	76.19
Map-0798	Gm05	31544314	A1	80.33	CAAGGGAGAAACACTCCTTCATATCGCTGCAAGGTATGGACACTCCAATATCGCCAAATTATTGGTTCAACGTGTCAAAGCTTTTCCACCTGCAGATATTGAGAATGGAATTGGAGCGGACCAAAAGTTTATCAGGGCCACAAATGATGA	G/C	AAGGACACTGCATTGCATGAGGCTGTGCGCTATCATCACATTGAAGTAGTGAAGACCTTGTTACAAATGGATCCTGATTACTCCTATCGTGCAAATAATGCCAATGAGACTACGCTTTATCTGGCATCACAACGACAAATCAGCAAGTGG	Intergenic
sat_407	Gm05	33718201	A1	89.3
satt717	Gm05	33736415	A1	90.1
Map-0837	Gm05	34467476	A1	96.1	TTTGACTCCATTTTGATCACAATGCTAAAATGCAAGGTGCACCAAAAAAATTGCACCCGGACAAGAATTAAAAAAAAAAAAATCAATTTACAAGGAAGTTACAGTAGAGAAAAATACTACTAtATCAAGTTGTCTATAAAAGCTGAAGAC	A/T	GGATAGTTCTTAAAAGCTCCCTCAAATTAGCCAATACATGGCGTGGTCCCAAACTCTTGGCATCAATGAAATTCAAAAGCTGTTCTAAATCCTACAATCAGAAAGAACGAGGGAAAGGAGCTGTAAGTCAAGGTTAATCACGACGGATAA	CDS	L<->Q	Glyma05g28670.1
Barcsoyssr_5_1061^	Gm05	35389536	A1	103.13
ESSR215#	Gm05	NA	A1	109.7
satt174	Gm05	41397974	A1	122.88
satt200	Gm05	40716815	A1	125.81
satt511	Gm05	NA	A1	127.09
Map-0973	Gm06	3500539	C2	0	TTCCATCCCACTTGGCAGGCATTAACAGAAAGGAAGTTGGAAATGGAAGCCTGGCAGGATTTGGCTACCATTTATACAGATATTGGTTCCTTGCTTGATGCAAAAACTTGTGTTGAtAAAGCCCGGTTGATAGAGTATTTCTCTCCAAGA	T/A	GTTGGCATATTACAGGTAAGGAAAATGTCTGTTTAAGTTTTTATGGTTGAACTCGTGTCTGCATTGAGTGTTCATGCTCATGGTAAACTAATATGCAATTCCCTGTGCACAATTGCAGGGATGTTGCTTGAAGCTCAATCATTATACAAA	CDS	C<->S	Glyma06g04950.1
Map-0980	Gm06	4366947	C2	9.31	ATCAGCTTCAATTAATTGTTCGTAACCCTCAAAAGGAGTAGAATACAATAACTCACCTGAATCTGAGTGCATCTTGTGTAGCTCAGAATTATAGAGATCATTATAGTCGGATCCAACAGCAGGAAGCACCACCTCATTGGAGAAATCAAA	G/C	ACGTTCAAGAATGTCCAATCCATCATGTCCCCACGGTCCACTTGCTCCGTTCCATCACATTCGTACATAGTAGCAGAACATGACGAGGCAGTGGTGGTGGGGGTACAATTAGTAGTAGTACTAGTAGTACTACTCTCTGCTATGCTGTCT	CDS	S<->C	Glyma06g06100.1
satt281	Gm06	6524074	C2	42.76
Map-1000	Gm06	7680276	C2	64.57	GAAACAGTAACAATCCTTCCATTACCACCATCTTCGTCATCTTCTGGTGCTGGAAGAACCAAAACAACCCCTTTATCACTCACCCCACGAAATGTACAATTTGCCATAATTGGTTTCTGTCCATTCAGATTCATCCCATCATAAATATTA	A/G	CTTCTTCCAAATTCACAAACGTCAAGTTTACCCCATAAACTATAAAATCCTCTTTCCCTTCATCTGCCTCCACCAATTTTTCCATTACATGGTTCTCAACCATCTTGTTCTCAGCAATCAGCTTCACCAATTCTGAAATTTCATATTTCC	CDS	A<->V	Glyma06g10190.1
Map-1008	Gm06	8296222	C2	67.72	CTCTCCTCCCTCTTCTTCCTCATCTTTCCTTCTTTCACCACAAACCCAAACTACCCCCTTCTTCGGCCACCGCCTCTCCTCCATCCCACGCCATCAACTCCTTCTCCACCCGCCTCAGCCACGATAGCTTTACCAGCACGTGTTCATCAG	G/T	GATGGATCAAGCAGCATCGAGCTGGCACTAGCGCGTCGCGGCGGAGGACACACGCTTTCAAGTATAAACATATTTAAGAAAAGAAACACACCCACCTTAGGACTTGAACTCACAACCACAAGATTAAGAGCCTTACGCTCTACCAACTAA	CDS	R<->S	Glyma06g10940.1
Map-1017	Gm06	9839192	C2	76.42	AAAACGCCACAAAGGTGCATAAAAAAGTTACCATGAGTCTTTTCCATACTTTGGGAACAACGTTCATGACTTTGGAGAAaGTGACTTCTCGTGAAGTGTAGATTGAGGCCACGGTGTAGACCGCTGCTGAGGTGGATAAGAGGGAGAAGA	T/C	GAGGAGGAAGGTGAAGTAGAGGAGCTTGAAGAGAATGAAAATGGCCCATTCGGAAGAGAGCATGTTGGTGAGGTTGTGGTATTGGGGCGTGTCTTGTGGGGTTTCCATCATTTGTTGGGTGTTGTGGAGGATTTTTCCGAAGAGGATGTT	CDS	V<->I	Glyma06g12670.1
satt170	Gm06	11267398	C2	83.74
Map-1030	Gm06	11984103	C2	87.83	CACCCCAAGCTGATGGATCAACAATTCACCTGGACAACATGCATTTGCGCAATTAAGATTCTTATATTTCTCTCCTCGGTAACTCTGTTTTCGCGAGAAGCTAACTCTTGAGCATTATTTAGCATTTCAAATACAGCAGGACCTTCATGG	T/A	TTTTGTGCATTGCCATAGCCAAACCCTGTAAATGAGAGTATCACTCATCTCAGTCATAAATGAAAAAACATGGTAACTTGATTACATGATTGGGAATTGTAATACAGTATGAATATGGTAACCATATTTCTTTTAATATACCAGCCACAA	CDS	I<->N	Glyma06g15250.1
Map-1036	Gm06	12979503	C2	92.67	TGTAAGCCTGGCACTTTAGATCTTTGCTGAGATGAACATTGAACATCGCAATTAGGAACTTCCTCGGCTGAACCAGAGTTGTCATCTTTTAGATAGCCCaATGAAAGAATTTGTTGCCCTGAATTCATATTCTGCTCACAAACTTCCGAA	G/T	ATTTTGATGCATTCATGTTCTCAATATAGTCTCTTATTGCAGACAAGTTTGATGGGAGATCTTCATAAATGACCTGAAATGACATTGTGCAAAAACTCACAACATTGCAGGGCTCAAATACTGAGTAGATATGACAGGCAGATAAAAGAA	CDS	Y<->S	Glyma06g16600.1
Map-1051	Gm06	13542639	C2	95.64	ATCGAATGTTGCAAAACGCATACTTTATTTGTAGTGTAACACCGGCAGTTGCAATTCATAACAGACAAAACATTCTCCATACTTAGTCGATAGAAATCACACAACACAAGAATATGAAGTATTTCTATCTTCATGTGTTTGCCAACCAAT	T/A	AATGTGGTAGACAAGTAGCAATGCACACCCTCCCTTTAAATATCAATACCATCAAACCCAACCCCCCGTTAGCGTCTCTCCGGTAAGCACTGCCAAGGGTTAATCGACCATTGTAGGAAGGAGTATACAAAATTTGTGTGGTGGCTATTT	Intergenic
Map-1058	Gm06	14749220	C2	104.09	AAAGTATGAAACTGCATGTGTAACATATGCATTCTGCAAACCATAAGTTAAAACCCCGGTGTAAGTAACTGTGTCTGTATCTTTGTACCTTTTCCTCCCATGTAGCAAACCCAGTACCAATATTACTTATGCTTCAAGAGGTTCAGCTAG	C/T	TCGAATTCTATCCAGCCAATCAATGCTCTTCCGTGGCCTCTCAAACTGAACATCAACACTTCTCCTGGATTTATCTTGGAACTCAATGCTTCTTGATTTATCATTATACTCTACGCTTCTTCGTGATCTCTCCATCTGATCAAATTGGAC	CDS	A<->T	Glyma06g18400.1
Map-1072	Gm06	37807031	C2	130.01	ATGATGATCCAAACAATAAAGCAACACACTAGGAGCTAAAGTTAACATTTCAGAGCATATAAGATAGCTGAAAGAACATTACCTCAATCCTAATACCAAAGGCTTGGTCTTTATAATCGCCAGGTTCATTGCTAACAACCCTGTCATTCA	T/C	AAGAGGGTTCAAATTTACATAACGGTGACTAATACTTTGAGGGCTTTCATGAACATTTAATGCAGCTCCTACACCATGTTCAGTCCTTGAACCTGGCTTTCTTGAGCTTTAAAAAGAATTGCAACTGTGCAGTTACTAATGTCACCATTC	Intergenic
Map-1080	Gm06	39632830	C2	131.23	TCCTTTATGATGCCTTGTTGCATCTCAACAACTCTACAAATCAACGGCCTGAAACAAATAATGAATTGGTTATCTGGTTCCCTTCAGCTTGGAGCCTTCTCATTTTTGCCTTATCCAAACGTGCCCGTCTAACCGCCTCTTGAATTTGGC	A/G	GTCATGGTCTTTCAACACCTGATCCATGTTGCTTGATGTTAATGGACCAGAGTAATGAATTTTATGACCCTTTGATCCATAACCAACCTGCACCATTGTGTGGGGAAGAAACAATGAGCACAAGAAATATACAAGACCTAAGTAAACTAA	CDS	R<->C	Glyma06g37210.1
sat_238	Gm06	43229071	C2	133.32
Map-1161	Gm06	46919933	C2	140.87	GCTCTTCTATGATATTGAGATGATGGTGTTAGTCACTGGGAAAGAGAGAAATGAGAAAGACTGGGCTAAATTGTTTTTGTCTGCAGGTTTCAATAGCTACAAGATAACTCCAGTTCTAGGTTTTAAGTCTCTAATCGAGGTTTATCCATA	G/T	TAACAATGGTTGAAAAAGTGAAATGATGGGTGGCACTATGTAATCTGTATCACTGAAATAAATTTTCTATTAATATTAAGTGTCTTCACATTTGCCAATTTGTCCATGTTTCTCAAAGTTTTCAATCGGTTTATATATTTTTAATAACAA	CDS	U<->Y	Glyma06g43940.1
satt433	Gm06	46969533	C2	142.3
satt357	Gm06	49836451	C2	163.48
satt371	Gm06	49159636	C2	166.45
Map-1171	Gm06	48487932	C2	168.51	CCGAAAACTTTTGCCACAAGTAATTGAAGAGTAGAAATCAATGTCCTTAAATAAAGAATCTAACTCAATGTTGGTAGTAACATCATAAGAGAGGACTCCTTTTTGCCCTCTCACATGCAGTTCTCAACTTCCTTATGGCTTTTGGATTCC	G/T	ACTAATGTCTACTCTATTCTTGTTTTTGAACTCCTCTACAAAGTAGTTCACCATTTTGTTGTCAAAGTCCCGTCCACCAAGGTGAGTGTTTCCGGCAGTCGCCTTAACTTGGAAGATCCACTGCCATATCTTTTAGGAGTTATAATGTTG	Intergenic
sat_389	Gm07	160085	M	0
Map-1197	Gm07	163568	M	0.85	AAAATTTGAAAAGCAAGTGTTCTGTTAAGATTAATGAGAATCAAGAAATTAATATGTATATATATCTATGTACACGTTTGAGCATGATGAGGGGAAGTAACTTCACAATCAAACTCGTGCAAGGGTTCTTTGTTGTCTTCCACGGCCTTC	G/A	ATATTTTCTCAAAGACTGATACTTGGCATGGGATTTTGAGCACACCCTCTTGCTGGAAACCAAATTCCTCTTCTGCTTCTTGGAGCAACATCTCAAATGCTTGGTGTCTCAAGTAATCCGTGGGAATAATGAATCTCTTGAGCTCTTTCC	CDS	S<->L	Glyma07g00370.1
Map-1209	Gm07	581104	M	4.06	TGTTCCAACGCAAAAATTTCAAATCAACTATGCTGTAGCTTTCATAAAGTATGTTGCGTTGGGTTCAATTGCTTCCCAAACACACACCAAGTCAAAACAGAGTTGCATTACCTGCTCTGACAAGGGGGCATCAGCATCCAAGCTATGAGA	G/T	GTCACTTTTTCAGCAATAAGAGGTCCATTTGTTTCAAGTATCATCCTTCAAGGAAAAATAAATACTATTAAAAAATAAATTAAGCTTATCTGGGAAAGAAAAATTGTGACAGAAATATATGCATACCCTCCATCAACAATCTCGTCAAGA	CDS		Glyma07g01000.1
Map-1217	Gm07	1034953	M	7.3	TAGCTTTGATTACTCGTGGTTGTTGTTCAACCTGTGTGTTTGTATCTTCTGATTGCCAAaATGTTGGTGCCAAAGGAAACAAAGGAAGCGCTTCTCCACTcACCCTCTTGGAGGGACTGCTAGCTGTGCTTCTATGCAGTTCTTTATCTT	G/T	CAGTGAGTGATGATAAGTTGAAATGTTTCTTGGCATCACTTGACTTGTGGGGCTTGACATGTTAGATGAGCTTTGGAACAGTATGGCAGAATTGACTTCACCCCATGAGTGGTGATTTTCAGGACCATTAGATTGCCCCATTTGCTCAAC	CDS	Q<->K	Glyma07g01600.1
Map-1220	Gm07	2264388	M	15.55	TGTACTTCTTAGCATTATCCCAAGCACCGCCAGTGTTGGATGCTGATATTGCAATCTAATGAGAACCAGTGCAGAGGGACAAAAAGATTCAGCACACTTCACATAATGTGATACTTAAGACCAAATTTCACGTAACGTGTGGCAAGAGTA	T/A	CAGTATTACCTGTACGCCAGAAACTAGAGCCCCGGCAAGAACACCCGAAAGTGTTTCCACACCAAAGAAGATGCCAACAATGAGTGGTGTGAGCATGACAAGGGCACCTGGAGGAATCATCTCCTTGATGGATGCATCAGTAGAAATTTT	intron		Glyma07g03220.1
Map-1224	Gm07	2552802	M	18.07	CAGATCATCTTCACTAACCAAACCATTCAATTCTTTATTCAATGCATATGCCTCGCCCATTTTCCTTGGGCACTCTTTACTCGCAGAATCATGAGACACCACTGAAACACAGTTTACAGAGAATAAgCAGCTATAGTATGGAACCCCAAG	C/T	AGTCTGTGTAGTACCAAAACATGTTGAATTATACCGATCATGATAGACGATAAATGATATGAAGTTCAGTGGAATTTTCAGGATTCAACCTCTGAAACAGAACATTTGGCCACTTTCCACTAAAAATTCAGAACTTGTAACACAGTATAG	Intergenic
Map-1226	Gm07	3402697	M	24.38	TTGCACCACATCGGCTCCACCCTTTCCATTGCTGAGATATTGAGAAGGGTACTTTCCTGTTAGTATCTCAATTATCACAACCCCGAGACAGTAAACATCACAACTACGCGAAACTTGGCCATGTTGTGCTGCCTCTGGTGCCTTGTAAGC	A/G	AATAGTGTGTTTGCAGCGCTTGAAGGGTTAACCATGTGGCTGAACCCGTAATCTACAAGCATTGGTTCATTGTCTGGTCCAAGGAGAACATTGCTGGACTTGAGATTGCCATGTGGGAGATCCAAGGAACTAAGTTCTGTGTAAAGATAA	CDS		Glyma07g04610.1
satt540	Gm07	4962987	M	37.41
Map-1233	Gm07	5605451	M	41.74	GTGTGGGATTTATGAAGAGGCCGTGTCTATTTGTTGTGAaGGATGAcCTGAAAGTGATACCAATGACAACTACTTCTAGCATTGAGTATCTGCAAAAGCTtGAGGAGGAGAATGTCGAGTTGGATGATTTGaTGGAAATCAGGAAGAGAC	T/A	CGAGGTAATATTCATAATCCACTCTAAACGACTTGTTCTTCTAAGCCACAATATTGGTTTAAGAAATTTCAGTTCATATGATGATTTTAGTTAACATCTGTCTTAATTTAGTCAAATAATTAGTTAGGTTTGATTACTTTTTTATCTTTT	CDS	L<->H	Glyma07g06940.1
Map-1242	Gm07	6181919	M	43.16	CTAAGAAGGTTGCTAAAAGTGAACTCATCCCCATTTGCACCATCCCATCGCATCAAGTTGAACATGACAAAAGCCTCTTCTGGTAAACAATTCAAGGCATAGCAAGAAATCATCACATTCCACACAACCAAATCTCTATGTTGAACAACA	A/T	GAAAAACCCTCCTTGCATTCTCAACTAAACCACATTGTGCATATAAATCAACAAGAACACTTCCCACAAAACAATCCAAATCTAATCCAAGTTTCACTGCAAAACAATGCAACTGGAAGCCCATGTCAATATCATGAAACTTGACACAAA	CDS	L<->H	Glyma07g07490.1
Map-1255	Gm07	7151916	M	47.72	ATTTGTGTCACAGGATGTTTTAACACACAAAAATACAAAGGAAAATTAAAAGGAACTTGTTAAAATTTGGAAAATTGTGACTTTTGATATGGGTGACCCACTATTTAATTCCCTGCTAAAATAGTCAACAGAAAATTCaAAAACTTGAAG	T/A	GTAGATTTCTAAGTGAGTTGTAAATTGTAATGTCTCTTGTGAGCTTTCGTAGCCACTATTTTTTACTATGTCAATGGCTAAAATTTTTAGTGTAATTTGATATTTTATCAGACACATTTTGAAGGACCTTTATTGAGCTAAGAATGGGAA	CDS	C<->S	Glyma07g08570.1
Map-1260	Gm07	8016638	M	51.1	CTTACCATAGAGATCTTTTGTAGCTTAACTATTATGCAATAGGTTTTGTTTTATATTTTTTAAATTCTTGTTATTATGCATTTTTAATTTCATTTAATATATTGGTAATACATTATTCATTTGCTTCAGTCACTGGGTGATCCGCTGGAT	A/C	AGAGCGCATATATTGAAGCTGGAGATACATGATGTGGTATCAACCTTTTGCATCCTTCTCCTATACAGCGCTGCTGCTGGTGTTTTCATTACATTACTTTTAGCGTGCTGTATAATTGTATATGGATCACACATCCTTGTAAATTATGGT	CDS	Nonsense	Glyma07g09580.1
Map-1269	Gm07	8360249	M	53.23	CCTCTAAATTCGTAAATATTATTATTGTTCATTCAGTTTGTAAAGTTTGTTAATTTAGTGAGATTATTTATTTAATTTATTTAATTTATTACTCTTTTTAATAAAAGAAAAACATAAAAGTCAGGGTATAGCATTTAAAGATGCCTGTTT	A/T	TTATCAAAGTGCTATTAAAAACTGTAATATTAAATAAGATATGGTTCTACTAGCAATCATATGGGACACTGCTACACAACACGTGGATGAGGCTTTCATTGCTGTCAGTGGCATATTATTGAAGACCATAATTGAAAATAAAATCAATAT	Intergenic
Map-1274	Gm07	8657890	M	54.48	TAAATTAAAATCAATTTATTTTCCAGATATGATAAATATATTTAAACTAATAAAATTTATAATAAATAAATACTTTTGAATATATAAATTATATTATAATTAAAATTTGAATTAATCACCTTTGCCAACCTCCAAAGTGCAAAAGTTGAC	A/C	CTTCCTGAAGTAGTGCATTTGGAGACTTAAGCAAGTCAACCAATAGTGGAATAGCTCCTCTTTGTGAAACATGAACCTGCGTGAACCACAAAGTATGGAAGTCAATAAAAGGATTTCATAACACAGGTTTATCATATAACAAGTTTGCAA	Intergenic
Map-1285	Gm07	9565083	M	55.5	TGCTCAATGATAAGTTTTCTTTAAGATTCTTCAAACATGAGTCATTGTAAGAAGCGTTATCGACAcACACAgAAAACACTTTGTCTTCAATCCCCCGTGCCTTTAAGCACTTGAAAATGGCATCAGCCACATCAATTCCTCGCTGTGGAG	T/C	AGGCACCTTCACAAAACTCAAGACTTTTTTTTGAAGATTCCAACCTGCATCCATAAAATGACCTGTAATAATAACCATGTACTCAACAACTTGGTGACTAGATTTCTACATATCAGTTGTTAAGCTAATATTGCTAACAATTTTCAGCAA	Intergenic
satt245	Gm07	9320764	M	57.18
satt536	Gm07	NA	M	63.09
satt175	Gm07	15307093	M	69.83
Map-1315	Gm07	16467274	M	77.39	ATACTGGGGAAGATGTAAATTATTGATTAAATGATGATGGTGAAGGGTAGATCTCTTCATTTGGGAAAATGAAGAAACATGAAAAAAATGCTTGTTAGGAAATACTTATCAGTGACTGAGTTTGTTAGACTAAGAATGAATTATTGCATT	G/C	TCCTACTAAAGGAGGGGGAAAAGTGATTGATTTGCAAGTTAGGAAACCTAGCAATTGTTGTGGTATTTTGTTGCTAACAGATATTTGTTTTGTAGGCATATTTCATAACAAATATGGAGCCTATGAAATTCTGGGAGTTTGTGTCATTGG	Intergenic
Map-1323	Gm07	18854429	M	85.88	AGTTAACAAGGCCAAGATAATGGCCAGCCTCAGCCCCAGGAAACTGTGTTGAGGGTGCTATGGTGAAGGCAAGGCCAAAGCCACCAGAACCAGAACTTGGGGACACAATTGAGAAAACAAAATTGGTGCTGAAGGAATAAGCATAGGGTT	G/A	GTTTGTGTTGTTAAGCATTTGGAAGGGTGTGGCATAGAATGCATGGCCTACAATATTGGTTGATCTGTTGGTGAGTTTAAGTAAACGGCTGGTTTTGATGATGGAAGATCCTTCAAGATTGAGTTCACTGTTTTCATCATCGAATCCTTC	CDS	Nonsense	Glyma07g18890.1
satt680	Gm07	21265384	M	87.55
Map-1333	Gm07	19836609	M	87.76	AAAATCAATCCCTGTGGTTTGCATCACTATGGACAAGAAATTGAGATAAATATTTTATTTGACTGAGGATGAAGCCAACTTCCACATGGAACATGGTGCATTCTTGTATAAACTTAATGTTCAGACAATGCCAAAGAGTGATGATTGTCT	A/G	TCACTCAAACTAACTGTAGAATATTTCACCACACACACTGTCTTTGTACACTACAAAGTGTAAGTTGTTAACAAAGAAAGGAAGGAGCATAGACTCAAAGATGACCAAAGATTCCATGAGAGGTTCAAAGAAGAAAGTTTCATGCAGAAG	Intergenic
Map-1336	Gm07	20037903	M	87.76	TTTTGTACCAGATCAAGTGTTATATGCAACAACTCCTTACTGGTCTGCAGCATTGTCATGAGATGGGAATCATGCACTAAGATATCAAGGCTTcTAACTTATTAATAGACAAAAGAGGGGTaCTGAAAATTGTAGATTTTGGACTTGCAA	T/C	TTCCATCGAAGTTGAAAGGCCACTGACAAATAGAGTGGTGACACTTTGGTATAGGGCTCCAGAACTTCTTTTGGGTTCAACCGATCATGGATTCATCATTGATCTCTGGAGTGCAGGGTGCCTGATGGGTCTTAATGCACAAAAATAGTG	Intergenic
Map-1344	Gm07	27907282	M	87.96	ACTCAAATCTAAACTGGAAACAGCCTCTGCTTTGCTGATTGATTTGAAAGCTGAATTAACTGCTTATATGAAATCAAAGTTAAAGCAACAAAGAGGCCCAGAAGAACCAGAGATAAAGACACACACTAACATACGAGAAGTAGTGGCATC	G/A	GCTGGAAAGGAACTTGAGGAAGTAAATCTTAACATAGAGAAAGCAACTGCTGAGATTAATATCTTGAAGGTAGTTGCTACATCATTAAAATTGGAACTTGAACAACAAAAAACAACTCTTGCCTCCATTAGGCAAAGAGAAGGAATGGCC	Intergenic
Map-1347	Gm07	30554911	M	88.37	ACAATCATGGACAGTCTTTGCAAGGATGGGATGGTATGCGAGGCTTTGAATTTGTTCTCCGGAATGACCAGTAAAGGTATTCAACCTGATCTTGTCGCTTATAATTCACTAATTCATGGCCTTTGCAACTTTGGTAGATGGAAAGAGGCT	G/A	CAACTCTTTTGGGTAACATGATGAGGAAGGGAATCATGCCAAATGTGCAAACTTTTAATGTTTTAGTTGACAATTTTTGCAAAGATGGGATGATTTCGAGGGCAAAAACTATAATGGGTTTCATGGTCCATGTGGGAGTGGAACCTGATG	CDS	T<->A	Glyma07g27410.1
Map-1357	Gm07	34595731	M	88.57	GAGTTTTTCATTTGGATTTATATTAAATTATAAGACAGTTCATTATTGCCTTCTATTTGAAATATTTCTTCTAGTGGTGTTAACTTGTATCTCATTCCTTGATGCAATCTGCAGCCAACATGGCTACCTGTTTCTGTGAGGGAGGGGAAC	A/G	AGCCTGATATTTTCTGGGATGCTCTCGGTGGAAAAGCAGAGTATCCAAAGGGAAAAGAAATTCAAGGATTCATAGATGACTCACATTTGTTTGCATTAAAAATAATGAAAGGTAAGAAAAACACCCTTTTAAGAAAAGTAATCTAGATCT	Intergenic
satt697	Gm07	NA	M	88.77
Map-1385	Gm07	38093920	M	103.59	CCTGATCCCATGATTtATTTTTCACTTTTCTTAAGATTGCAAAATAGGCGTCCAAATAATGACGCTTCAAACAGCAATCTAGCTCCTCTGGATGCTGCAACTATTTTGACGTTCGACAGTGTGTATTATAGAAATCTCTTGAGCGAAACA	G/T	GGCTTCTAGAATCTGACCAAGCACTAATTCGGGATTCAAGGACTGCTTCTATGGCTTATTTTTACAGCACCGACCAATCTTCGTTATATAATGATTTTGCTGCATCCATGGTGAAGCTTAGTAATGTAGGAGTACTTAGAGGAATACAAG	Intergenic
satt346	Gm07	40343639	M	112.69
Map-1395	Gm07	40320836	M	113.71	ACAGAAATGGAGCCCAATGAATTAAAAATAAGCAAGAAAGTGAATAATCAGATTTGAATAGACAGATTCTACTCTCCTTATCAAATCTGAGGTAGAGGTAGTTGTTTTAGCGGGGATAGCATTGATTGTACTTTGGACACACAGAAGGTT	A/C	AGGTTGGGCCTAAAAAAGCCCTACAAGTTTAAACTCATAGGTGGGTGTTTTTTTCTGCACTTTTGGAATTGCTTCCTGCATTCCGGAAGCAATATGAAAAGTGCAGGAAACAATTGCGCATAGGCCTATAGGTAAGTGGAGGAAAGTTAG	CDS	L<->F	Glyma07g35220.1
ESSR197#	Gm08	7563792	A2	0
satt187	Gm08	9199863	A2	3.5
Map-1459	Gm08	8688238	A2	5.85	TCCAAGGAATTGCTTTTGGCTCCCCTGAAAAGTAAAAACGTAACCAGAAAATCATTACAATGTCAATTTCTGCCTGATGTATTTAAGGGAGAATATTTACCTGTGGTTCCAGATGAGAAAAGTATGTTAGTGACAGTATCAATTGATTGA	A/T	TGATTGGAGAGTAGTGATGTGACCTGTAACAATTAAAATGTTAAGGTGAGACAAAACGCAAGAGAAACAAAGCAACTTCTCTCTCTCTCTCTTCTGTTTTTAGTTCACATAATTACAATTTATTAGGATGAATATATGGCTTAATAGACA	CDS	I<->N	Glyma08g11980.1
Map-1467	Gm08	9517716	A2	7.73	CGTGCATGCAAGTCACATGTATCTAAtAACACATTTGTTGCTTTGAGGTTGCCGTGAGGAACAGCACGATCaAAGTGTAGATAGTTCAGCCCACGTGCTATATCAACTGCTATTTTTAGTCTCAGAGCCCAAGTCAATGGTGGATCTTCT	C/T	GTCCTGGTCGATCTGAAAATTTAAATTTATAAGTTCAAAGTTCAAAAAATGCAGGATGACTAATGAAACCAATAGGTAAGACAAATAACAATTTGTAAACATTTATCAGTTGCACTTGCATTGCATCAGTGAATATTGGCATGCATTGTG	CDS	Q<->R	Glyma08g13060.1
Map-1475	Gm08	9932191	A2	8.97	TTCTCTGGTAAAAGTCCAACAGATGAGTGTTTCACAGGAGACCTAAGCATAAGAAGATGGGTGCAATCATCATGTAAAGACAAGATAGTGCAAGTGATTGACCCTCAGTTACTATCCCTCATTTTTAATGATGACCCTTCTGAGGGAGAG	G/A	GGCCAATTCTGCAACTTTATTGTGTGGATTCAATTGTAGGAGTTGGCATAGCTTGCACTACAAACAACCCAGATGAACGCATTGGCATCAGAGAAGCTGTTCGTCGACTAAAAGCTGCTAGGGACTCTCTTTTGAATTAGTCTGATGATG	CDS	G<->R	Glyma08g13570.1
Map-1476	Gm08	10370128	A2	12.22	ATGGTTGTGTCTGAGCGTTCATGTAGGAACAACAGCGAAAACAGCTTGATCTGATTCTTGCAGTTGGGAAAGCTAGTAAGCTATGGGAAAGCAAGCAAGAAACCAATGAACGACATGATACGTTAGAATTGTCTAATTCAGCTGAGGATG	G/A	GGTAAAACAGGAGGTGCACCAAATATGAAGATTGGGTTAAAATAAGGGGAAATTCCTGAAATTTGAAAGTGACAAATCGTGGTGCAATATTTTTGTTTTTTTTTTCCGTGTACACTGTATAATCGATTGTTACACAAAATCAAAATTACC	CDS	G<->E	Glyma08g14250.1
Map-1487	Gm08	11114827	A2	14.76	TCATCATATATATATTGGATTTGAGATCTGTCTTGTTATTCCATTTTCTAATTTTTGTTATATAAAATTAATTTGTTTTATGTTATTATTTGTACGTGCAGCACAAATACTGAAAGAAAAAAGCAATATGGATAGCACTAGTGATGCTAG	G/C	ACATATTATCAAAGTGAAACGCATGATGATCACGTATTTAAGCCAAAAGAAGATAAAGATAATGCAAACGAAGTGTTCTCAATGGATTACACTCCAGCCAGAAGGAAGCCACCGATCCACAATTTGAATTGATCGATCGATGGATAAATT	CDS	R<->S	Glyma08g15320.1
Map-1491	Gm08	12994479	A2	24.2	AAACAGTAATCAATCAATTGATTGATCGACGAATCAAATATACCTGACCACGCCCCACAGCACAAACCTCCTGAGTAGTACAAATGGACCCAGACCCCATTCCAACCCTCAACCCATCAACCCCAGCCTGAATCAGATTCTCAGCCTGGT	A/G	CATAGTCACAACATTCCCCCCAATCACATCAAGCTCAGGGTAAACCCTCTTCACATACTTCACCATCTCTAACTGATAAATTGAGTTCCCCTGAGAACTATCCAACACTACAACATTCAACCCAGCCTTCACCAAATGCTCCAACCTCTC	CDS	Y<->H	Glyma08g17490.1
Map-1493	Gm08	13968107	A2	29.3	TAACTCAGATGTTTCATTCAAATCAACAGAAGGGAAATTGAATTCATTAACATCAACAGGAAAATTTTCAACACTTTCCATTGATTCATCATCTGAACCATGATAAACCGTATTCATTGCAATAATTGAAGATGCATGGGCAGAATCTCT	A/T	GTAGACATGATGCCAATAGCATGATCCCTTTCTTGGTTTAACTGGTTAGTGGTGTTTGCATCTGGCTCTATTTGAATATCCAATGAATGGCTAGGTACAACATCAGAATTTCTTAATAGAAACTGGGATGTTTCCAATAGATTAGTATCA	CDS		Glyma08g18570.1
Map-1496	Gm08	14645679	A2	32.26	TCAGCTGTGCCTAAACCAGTTTCCATGCCACTTGTGCCCATGTAGAGAAGATTGAGATCAGTTAAGGAACCACTATCCAAGGCTGCTCCTACAGAATTGTTGGATACTACTTCATGCTTATCACGATCACTAGCATTCCTAGATTTTGAT	A/G	TCTTGCACGACAAATCAACACTAGAGGTCCACCGCTTTGAAGTATCAAAGTAACTTGCATTCAATAAGCAGCAACTCTTTGAAATCCTGGGCAAGCCCCTATCGAAACATGGATGCAACTCAAAAGTAAACTCAGAACCATCAAGAACTT	CDS	I<->T	Glyma08g19350.1
Map-1501	Gm08	15204729	A2	36.13	AAAACGGGAAATTGATAATTAACATTGATGGGAATGTAGCAGTGCTCAACAAAGAAAGTGGGGAAGTTGAGAGTGAAAACGAAGGTCTCAAGGAAAGAGTAAGAGCAGCTTTCCAGCGCATTCAAAGTTCTGTAAAGCCAATTCCTCTAT	C/T	TGCACCGTAACTTTCTCCTCTCCTTACATTGTGTTGGGAAGGTGAAAAGCCATTGCTCCCTCATCCCATCGTATCAGGTCCTGCCAGATTATGTCACAATTGCAGGCCCCTCCTTCATCCTAACTGGCCCAGGTAAGACTATCTCACTCC	CDS	S<->F	Glyma08g20140.1
satt089	Gm08	15302456	A2	37.57
Map-1516	Gm08	16760470	A2	44.11	AGAAAAAGATGTTGGTCTCCCAAGATATATGTATACATGTATAAATTTAAATTATATAATTCAGGTTTGGATGGATCAATGGGACGCACCACGATGGCCACATATTCTAAAGATTATATATTACTATTATGTTAGGAGCGTGTTCCAGAA	T/G	CAATTGCCACTTGCAATGATTGTAGTATTATGATCATTATTTGTGTCAGTGGGTAAAAACTCAATCATGAAAATAACTATGTTTTCGATCAGAATCGTAGCTAACGGTTATTTTATTCCATTTTGTATAATTTTCCGCCATCTAGTCATG	Intergenic
satt525	Gm08	17076794	A2	47.08
sat_250	Gm08	18674587	A2	63.37
Map-1537	Gm08	21180741	A2	82.55	ACAGCCTTAATTACATGATTGGCAAGGCCAAgCTCGGAGCAGAAGCATTCACCTATGTCTAGGGCTTGTGCCTTGTCATAATTTTTGCCTACCTGCAAATGCTTATTGAATACTCCTATAGCCTTGTTAATCTGCTTCTCTTTGGCTCCA	C/T	CAGCAACACTTTGAATTTCCTTTACTGTCCTTGGAAAACCCTCTTCTTGACATGCCAAGTACAAGCATGCCATCATAGAGGCCCTTGAATGTCTTCTCCACTTAAATATCTTTCGACCTTGTGCTTTCTTGTAGAGTTCCTTAGCATGAT	CDS	D<->G	Glyma08g26850.1
Map-1544	Gm08	21941973	A2	85.57	ACTTCAAATTTTGGAGCTGATTTGTGAAGGATTTGATCTCAACCCAGAATATTTTTGTGGAGGACTTGGTGAAAATCCAGTAGTGCTGTCTCATTTCTACCCTCCTTGTCTTGAACCAAGTTTAACCTTAGGAACATTCATGCACAAAGA	C/A	TCTATCCTTATTACCATTTTGTTTCAAGAAGTAGGGATCAATGCACTGCAGGTCTTCAAAGATGGGAATGGATTGGTGTTGAGCCAATTCACAATGCCTTTGTGGTAAACATCGGGATTATGTTACAGGTATTTTTTCCCCGTAGCTTGC	Intergenic
sat_097	Gm08	39470481	A2	96.81
satt539	Gm09	590794	K	0
Map-1616	Gm09	1445978	K	8.86	AGACTAAAACGTAGAGTTTTTAGGTTTAGGGACTAAAACAAAAAGTTGGCGCAAATATAGTAACCAAATGATTAATTAAACCAAAAATTAACTTCACAAAGGCATACCTTTAAAGTTTGGCCTGGAACCATAATGAATGACCGTTGACTT	T/C	GCAATACTACTGTCTTGACTTTGATCCTTGGTAGCCAAAGAGCCATTTTGATGAATCTTATCAACCTTTGTATCATTGGACTTGTCCTTCAAAGAATTTTGCTTTTCCCAAATATGCCACATTGCAACCACAGAACCACCAAAGATAACA	CDS		Glyma09g02170.1
Map-1630	Gm09	3157784	K	21.63	AACTGAATGTTGTTTTCTCGTACTATACACAAGAAAATTTCTCCTAATTTGCACTTGGTAGATGCATATGACAAGGGGAGATTCCCAGAATAAAAAAAGGAGCTAAATGCTCTTCTTTCTAATGAGTCATTGGCAAATGTACCTTTCCTT	G/C	TACTAGGAAACAAGATCGATGTACTTGATGCAGCATCAGAGGAGGAGTTAAGGTATCATATGGGCCTCACCAACTTCACTACAGGTGAATCTGGAGGACTCCAATATTAGGCCTCTAGAAGTGTTCATGTGCAGTATTGCCCGCAAGATG	CDS	S<->C	Glyma09g04300.1
Map-1640	Gm09	5296880	K	35.35	TTTAAATCAAATATTAATTATCTTTTGTACATGATAAGAATATTTGGACGATTTATTACATATGGACCTTAATGAGCTATTTTTGGCCACCCACAAgAGGTATGGCAATTGGGTTGATGGcCACTCTCAAAGGGCATAAGTTGTCAATCA	C/T	AACATTTTCGTATACAAATTCATTTGTCAAATCAATATAAGTATATCTTACTAGTTTATGATCTTGATCTAAAATTCAACATAAGGACATTCAACACTGTTCTAGCTAAATGTAGCACAAACTGGTGAGGCCTTTGAAGATACAACACAG	Intergenic
Map-1646	Gm09	6667198	K	40.98	TAATATGGTAAATGACTAAATGGATAATTAATTCATATCATGAAATCAAGATGCCTCAAGAATTGTTGAACTACCTACGACTTTCCATCACCATATATCACTGATCTTTTTtATTTTGAACAAGTTGCATCTCTGATTTCTTTTTCTCCT	C/T	GAGAATTACTTGCCTAGGCATCACATCTATTAGGAAGCTTCCCCCATTCCACACTGATGCAGAAATCTTAAGCAATTGGAAGACTACAGACAATTCATATGACAAGAAAATGGGAACAGTCAGAGCCGTGGTTGCCACGGTAAATATGCC	CDS	K<->E	Glyma09g07730.1
satt178	Gm09	6951906	K	56.45
Map-1648	Gm09	9989787	K	75.25	ATCAAATTACCGCAATTGAAAGCAAGATTTGGAACTCTCTTTGGGAATTTCTGATCTTGATTTAGCTTTACGTGAGGGTAAGTTTGTGATCATTTCAGAGAGCACATTTGAATAGAAGAAACTTTTGGCTAAGTGGAAGAGGTCTAACAA	T/G	TTGAATTTGATTCTTATCAAGAAGACCGTCTTTGAACATCTTCTAAGTGGTTTGCCAAAGAAAGCAACAGCTAAGAAGTTCCTCAATGCTCTAGGAAAGAGGTACCAAGTATCTAATAACGCAGAGTCTAGATGTCTAATGAAGCAGTTA	Intergenic
Map-1650	Gm09	10233955	K	75.25	TGAATGTGGTAAAGCATACTCTAGTGCTTCAAGATCACTATCAATCATGGATTGTTTCTTCAGTCTGCCAATTCGCCTCAGCCATTTTCCTTAGAAGCCTATTGTGATTAAGATTTCTCCTCAGAGGCTCAGATCCAAATGGCAAGAGGT	G/C	GACATCTGGGTCTTGTGTGTATCTTCTAATCTCATATTGTGGTGGTCCAAGAAGCAGCCCCTGTTTGCCATATCCAGCAGTGTAACCAAATACAGAAGTTTAGAAGACACTATTAGCAGAGTTGTAATGGATTCTTTTGGAAAGTCTCGC	CDS	D<->H	Glyma09g10240.1
Map-1652	Gm09	10934730	K	75.25	TTTGTTATGCTTATATTTATATTTATGTATCAACTTCAAGACTAAGATCCCAAATATATAACACCCCGCAAAGATGATTAATTCCAATAACGAAGAGTGAGTTCAGATTAGAGCCACAGAGCCCCAGCTTCTTTGAGGAGAGGAACTAGG	A/G	TGCCGTTAATGTGGCTGGCCATGAGGGTTTGCACCCCACCAAGAAACTTGCCGCCGATGAAGACGGCGGGGATGGGCTGGTGGGACCTGGCAAGCTGGTAGAGGACGGATCGGATGTCGGGGCCATCTGCCTGCTCGTTGAGCTCCACCA	CDS	T<->I	Glyma09g10860.1
Map-1653	Gm09	27000882	K	82.31	TTGGGATCATAACTTCACAAAGATATACATGCAACTGGTTATTGGTTAAATCCACCTTGTAGATTCAATGTTGAAGAATTTGATAAGCATAAGAACACCCAACCTAGCATTTTGGAACCCATTAATAGGTATACACATGAAGATCCTGAG	T/G	TGCAAGATAAATTAAATGAAGGCATGAGGATATACAAAAATACTAAAGGAGATTTTGCAAGACGAGCGACTGTACGTGAACAGAACACGATTATGCCAGGTAATTTTAGTGTTTGATACTATGATAACATTATTTACTTGTGATTTATTT	CDS	T<->N	Glyma09g21940.1
Map-1656	Gm09	29812604	K	83.76	CGATAGCACTTGTGCACAAGCATATGCACATTCACATTGTTAACAGTCAATAATCACTTTTGACCGTTATTAACAAAAAAAACTAATCACTTTGATTGTAATTTATTGCAGGAGGCACAACTTATCTGTCTAGACTCCCTTGGGTTTGAC	C/G	TAAGAGTTTGTTCTGGAACTCAGATTCAAACACTGAGATTTACATTCAAGAAAAGGGTACAGTAGATCATTTGTTTTTCATAGCTATAAATTTCAATACCTTTATATTTCATAAGTTATGATATTAGTTCTGAGTATTGTATCTCCAAAC	CDS	V<->L	Glyma09g24110.1
Map-1660	Gm09	35667804	K	95.92	CTAGACAAGCCCAAAAAATTGGTAGAAGTTATGAGCATAACAAAAATTCAAATATATGAACATAACATGAGAATGTAATATACGATAATTTTTTTAAGTAATGAATAACAATACCATGGGCCACATATCCTTTTGAAAGTAGAACAAGCA	A/G	CAAAGCTATAGTGAAGAGTGTCAAATTTTGAAGTAATTCAATCCTTAGAATTAGCCTTAGCCATTCGATGGCAGCATTGGAATGAAAAAACATCGTAGCATATTATAAGATGATGGGAAAAGGAATATCAAAATCTAAAATACCCAAATA	Intergenic
Barcsoyssr_9_1350^	Gm09	40941652	K	123.6
sat_167	Gm09	40344477	K	125.52
Map-1679	Gm09	41238819	K	130.28	CAAGAATGCCAACAATTGTTGAAACTCTTGAAGGCTTGCAACAGTACAAGGACATGGCTGTTACCAGTGGACACTGGCCAGTGTCATCAAAATCTACTAAAAATAGAGTCTCCAACAATAATAACGTGAATGTGAAAGCTAGAGCCGGTG	T/C	AAACCACAAGCAACCTTCTCCAGTTCCGAGCAGAAAAACTTGATTGCTATCTTTTACAAGAGTGGTTTTAATTAACTACCACATGTGGTATAAGACTAATTGTCAAGCCACCCTTTATATGTGTATAATTAAATGTATAAAATATATATG	CDS	V<->A	Glyma09g34980.1
satt196	Gm09	43310876	K	141.93
Map-1710	Gm09	43739977	K	145.16	GTTGATGACGGAAAGAGCGGGGCCCACGAGTTTAGCGAAATCGAGGGCTCTGTTTGGATGGTGAACGCTGAAATGAAGATCGGAAAGCTGAACCACCCAAACCACAGAATCGGGGCCTCCTCTGACGTGTTCGACTCCTTCATTGCTTTC	A/G	GCTACGCAAATGCCATACAGAATCAGAAGAAGAAGAAGAAGAAGCCTGGTGCTCCTTCCACGGTGATTTTGGGTTCGCAGATTCATCTTTGAATTGGTCAAATTCAGCGCACAGGATTGGAGTGCTGCTTTTTCTGCGTCATGGACACTG	Intergenic
Map-1714	Gm09	44145059	K	147.89	ATGTTAAAAGAGTCCAATTTTGCTTCTTCAATCAAACCCTGCAATGTATACCTTATTCTTAATTATAACATGTTTAAGGTAAGCTTTGTATACCTTCTTGAAACTGCTTAAGGTAAGCTTTGTATACCTCTGAAGGGCTTGAGCTAACTA	T/C	GTGACAGTTTCCCTTGTTAAGTGATTTTGTCTCCTTAGTCAAAACCCAAATAACAACGGATCATATAACCAGAATATGATAAATAAACTCAAACATCAAGGTGTTCAATTCGATTTGTTTGTTATTTTCATTTTTAAAATGGATTTTTAA	CDS	I<->V	Glyma09g38910.1
Map-1722	Gm09	44777677	K	149.52	CTCTGTCATTAACACAGACTTCACAGCAAAAAACCCAACAGCAGAAATCAAGTCCCACAAAGGATTCACCGGTTATTTCTGATGATAAATCTAACCTCTTAGAGGATGATGCCGAGGGTCAATCTGGCAAGGATGAAGACGATGAAAGTG	A/G	TTCTGAAGAGGATTCATGCTCAGAAAGTGAAGTAGAGGATCCTGCGGATATAAAAGCTGCTAGAAAAGAGGCTAGGAAAGAGAATAAGAAGAAGGTGAAGGAGGAGAAAAGAGAAGCACGTAAAACTAAAGTTCCTAAGGCTGTTAAGAA	CDS	D<->G	Glyma09g39750.1
Map-1729	Gm09	45836983	K	157.33	TTTGAATGCTGCCTATAATGaACAAGAACCTTCGCCCAAAGTGATCAACAATAGCAGTTGAGACAAGAATGGAACCAAGGTTGACAAGCCCCAATATAACAGCCAAAAGCAACGCCAAGTCATTGTCAACTCCCATAGACTGAAAAAGGT	C/T	TGGCGCATAAAAGGCAACAATGTTGATCCCCGTGAGCTGCTGAGACATCGGAATCGCAAACACCATCACCAACTTAGGCTGATACTGCTCCTCAAACATCATCCCAAAACCTTCCCCTTTCACGGCTTTTGAAATCTAGGACGATTGGAT	Intergenic
Map-1733	Gm09	46195335	K	157.95	TGACAAGCTGGATGATGAGCCACTGTTGGTCATCTTTACCCTTGCATCCGTGTTTCCGAAAACATTCAAATCTTCAAATAACCTGTAAGATGGAACAAACAGCTTTTGTCCAGTTGCACTTGCAGGAGCTCCACCGCTACCTCTGGAGGG	G/A	AATGAGTTATTGTGTTGCACGGGCCTAACCCTTGGTGCAGATGAATAAGATGCCGCAGTGTTGGCTTGAGGAATCATATTTGTAGCAGGTGAGTTGTTTTGATAGTTGGCATATCCAGGTGTAGCGGCCCATGAATCATTCGTGNNNNNN	CDS		Glyma09g41520.1
Map-1742	Gm09	46799008	K	159.17	TTAGAAAATATAATATCTGACCTCTCATTTTTTTATACAAGTTCTTATATTCTGCTTGTAAAGGTTCCCTATTTGTGATACTTACAATCATGAACTCCAAAACAGATGAAAGAGTCAGATGAGGTTCTGGTTAAGTCATCTTTCCTGGCC	G/A	AATTACAGTGCCGGGTACTTAAGGCTGAAGCTGCCCTTAGAGAGAAAGAAGAGGAAAATGACATCCTTCATCAACGTCTCCAACAATATGAGAGCAGATGGTCTGAGTATGAATTAAAAATGAAATCCATGGAAGAAGTGTGGCAGAAAC	CDS	E<->K	Glyma09g42180.1
satt358	Gm10	1022833	O	0
Map-1760	Gm10	912498	O	5.11	CTCACAACAAAATTAAGAACAGTTAGGCACTTGTCATTGTGGTTTCAAATTACCATATTCTTCTTTTTCAGCCCTTTCCTTGGTTTAGACTCTCGTATTTTGTGCTGTGGAGCTGTGGCTACATAATTTTCCAATGGGTCATCCACGCCT	G/T	TGGTTTTACATGGTAAGATGTAACTGTATTTTCGTACTATTAGTATTTTATCAGCTAAAAGCTTTCATTCATCACCCATAGGATTTCTTCTTCTTCTTCTAATAGGTGGCCATACCCATTTCTTGAGCTTAATACCCCATGGGCTCCAGT	CDS	F<->C	Glyma10g01240.1
sat_132	Gm10	NA	O	7.87
Map-1776	Gm10	2508922	O	20.92	AACATATTAGTTTCATAAACCTTTACATAAATCCCAGAAATGAGTAACACAAAAATTCAACAGAGTGGAGGGTAGTTGATTGACGCATACAGCTATGACTAAGCCAATTTCAACACTGCCAAAGACCACGCCAACGTATGCACTCATGCA	C/T	ACGACAAAGTCAAATTTGTCGACCTTAAATAGATGGATGGCTGCTTCATAATCTATGAGGCCAAGCATTGCAGATACAATAATGGCTGATAGCACCACCAGGGGAGTGTAATGGAACAATGGTGTTAGGAATAACAATGTCAACATTACT	CDS		Glyma10g03460.1
satt445	Gm10	2654084	O	23.26
Map-1779	Gm10	3386716	O	28.14	ACAGATCTTGCTTGATTAGTGGAACTTGACAACACACCAAACTGATGTTCAAGCCCGGCACCAATGGCTTTCTCTTGGTTACCTCGAATTTGAGCCAATAGTTCGGCGGAAGATAATGCTTTACCAGcAGATTCCCCAGCAGCAAATCCA	C/T	TGATCTTGTTAGTTCCCTTGTTGGGTAATTCGTTAGATGCTTTGCTATCATGGCTTCGGACCATTCGTGACTGACGTAAAGCTTCTGCAGCTCTTTGTGCAACCTGGGATGCTTGCTCCATCAGTCTCATCTATACTCATCCTGGGCATT	CDS		Glyma10g04400.1
Map-1786	Gm10	3917752	O	31.3	TATTATAATAACTTAGATAAGTCGGGTCCCCATCATGTAGTAAGTTCCGGTCCTTCAGCTTTGGAAACGTGTAATGTGATTGATGCATAGATAGCTATAGCTTTACAATTTATTTGTTCCAATATTAATATAACTTTTCAGATACCATGA	C/G	AAGAAGGCCTATGGACAGTCCAAGTTAGCCAACATATTACACACAAACGAGCTTTCTCGTCGCTTACAGGTGAAACTACTAATGCTTCAACAACCTTTTTTTATTTACACACCAAAACATTGAGTAAACTATAACAAATGAATGTGTGAG	CDS	E<->D	Glyma10g05030.1
Map-1789	Gm10	4506820	O	38.93	ATCATGGAACAGATCATGGAGTATCAGCATCTGAATTGCATCAGAAACTAAGCCACTTGCTAATAAAACAGCAAGAAAATCAtATCATGGAGCTAGAATCTGAACTGCACCAAGCTCAGTCAAATCTGCATGAGAAGGAGGCTGAACTTC	T/A	GGCACTAAAGGACTGTGTCAAACGCCTTACTGAACTCTCGTTATCCACAGTTTCAGGCATGATTATCTCTAGAATAATGACACATTCTTCATGCTCACAAACTCCTCATAGACTTGCATGTTTGCCATTGATAACATTTTGATGATCCTA	CDS	Q<->L	Glyma10g05760.1
satt259	Gm10	NA	O	40.57
Map-1806	Gm10	8935615	O	54.91	CCAGTGTCCATCACGGCCCCTTCgTCGCCTAAATCTGTCACAtGATAAAGATCTTCgGATATGTTAAGCTGCGTGCCTCCAACCCCaAGACCCGAAAGGCCAACGTAGTTGAAGCTGGGGAAGAAGGGGTTGGGGACGAGTGGGACCCAC	G/A	AAAAAGCCACCCCTTCAAGGCCTCAATCCTATCCTCAAATGACTTCATCGTGTTCGCCACGATGAGCGTCTCGTCCAAATCGAACACAATCGCGAGACATCGCAGGTTCAGCATTGCCAAGCACGCGTCATAGATCCCCAACAGCACCAC	Intergenic
satt420	Gm10	9907940	O	56.75
satt188	Gm10	29656018	O	58.6
satt173	Gm10	36459904	O	60.66
sat_193	Gm10	37407294	O	66.55
satt563	Gm10	38181832	O	73.63
satt478	Gm10	38560136	O	76.21
satt477	Gm10	39749472	O	82.02
Barcsoyssr_10_1261^	Gm10	42184560	O	94.24
Map-1890	Gm10	42452641	O	96.62	AACATCAAGCCGGCGGTTCTGCTCATGGTGCATTCTGTTCCCAAGTTCATCAACGTGACTTGTGCTCTTCTTGAGTTCTTGTCGCATCTTGTGGATCGTTATGACGTGGGACGGAAGGGTGTCATTGTTAAAGGTGTGTCGTCCGCTTTT	T/C	GGTTGCTTGTTCGCAAAGGCGTGGTTCGGTCACTCGATGTTTTGAACTTAATCCTGGTATACGAGAGGGTCTGAAAAGGTTGTTATCAGATGGGAAGGTTGGAAGCTCTTAAGGGATTTCTGCCAGAAGGATAGTTGCTACTTGCTAATC	Intergenic
Map-1897	Gm10	43037006	O	98.69	TGATGTGGTATCGTTACCTTTTAATGATAGGTCAAAGTCTGTGAGCATTATGTGACCGTCTGATCTTATGAGCACGTTTTCAGGCTTCAAATCACGGTATATTATCCCCATCATGTGTAGGTACTCCAACGCAACCACTACTTCAGATGC	A/G	TAGAACCTTTAACAGCCAAGTCAACAAAATAGTCAAATTGTTATATTATCGGCATCATATTATTTTTGGTATATCAGCATCATAATTTTATTACAATCAATATTTCTTCAATAATTAGGTTATGTGGGGTCCAGTTTTGAATAATCATAG	CDS		Glyma10g34890.1
satt592	Gm10	42983859	O	100.14
Map-1898	Gm10	43212224	O	102.69	CCTAATTGCTATGATCATGACATGAAGGTCAAGCAAGAGTATCATGCAAGTGAAGTGTCACCAGGATCAGTATTTGGAAAACCATTAAATGCAAATGGATATCGAAATGGATTTAATAGCCTTTCAGTGGTAGATAGTTGCAAACTCTAC	A/C	ATGACATGCCCAATATTTCTTCATGCACAAGAAATTTCTCAGATGTTATATCCTTTAATAGTAGATTGGGATGGCCAGTTATTGGAGTCCATGGTCAAAAGCCTAGTATGAAGTACCTGAACGTATCTGAACCAAAGAAGCAAGGTCTTC	CDS	H<->N	Glyma10g35040.1
Map-1899	Gm10	44161284	O	107.6	ATAGTGTGAGTTGATACAGTGGCACTtATTTCTTCTCTGTTGACTTGATGACAGTAACTCCTTTGGTTGCATCAACAAGTCCCTTCAAAGAATCTCTTCTAGGCCGGGCAACCTTGTTGTTAGGATCAAACAGTAGGACTTCTTCAAATG	A/C	CTTCAGAGCAGACTTGTAGTCTTTTTTACTCTCAAAGGCATCACCGAGATTGTTCCAAGCTGTGACATAGCCTGGTTGAAGCTTGACAGCTGTCTCAAATTGAGCAATTCCTTTGTCAACTTTCCCATCGCGGACATAGCTCACACCAAG	CDS	A<->S	Glyma10g35950.1
Map-1902	Gm10	45237186	O	115.54	TGTCAGTATGCTAATGGGAACATAACTAACCTTGTGAGTTCTTGGAACCGGTGGACTAGTACGGTGCCTGCCGGGAAGATATTTTTAGGGTTGCCGGCCGATCCGGCCGCTGCTGGCAGCGGTTTCATTCCGGCTGACACGTTGACTTCT	G/C	AGATCCTGCCTGTGATTAAGGAGTCGCCAAAATATGGTGGGGTGATGCTGTGGTCAAGATTCTTTGATGTCCAGAACGGGTATAGTACTTCAATTATTGGCAGCGTGTGAAGAATGGTTGCAATTAGCCAATGATTTTTTATTTTCAAGT	CDS	E<->Q	Glyma10g37200.1
Barcsoyssr_11_70^	Gm11	1454465	B1	0
Barcsoyssr_11_127^	Gm11	2334079	B1	2.28
Map-1977	Gm11	3688303	B1	11.73	GATATTGAAAATATTTTTATTCTCAAAACAATTAATTATTTCTATTATCAATCATTTTGTATTTTAGTATTTTACTATGCTCCTTAAAAATTTGGGGCGCATGGATGATGGATGGATGCACAGCATAATTTtACCATTGCTTGAGACAGA	C/G	AGAGAGAGAGATACCAACACAAATAATTCAATTAACTGCCACAAGATACTCCAATTTAGAAGCTTGTTGATAAACTTTGATTGGTAGTATCTCCACATTTTTTTTGGTAAAGTTGTTGAAAAAAAAAATCACCAGAGGGAGAGAGAGAGA	Intergenic
Map-1985	Gm11	4865983	B1	22.37	TCACCATTTGCATGCTTAGCAGTTTCATTGGGAATTTTTCGGACCTCTGTTTCAGtTAAAGCAACCTTGGCGGTAGATACAGAATCAAGCTCATCAGTTGCAAGCAATGTCGTATCAGAGCTTACAGCTGTATACTCTCGAATTTCAATT	C/T	CATTCTCCACTAAATGAGCTTGTACCTGGCACAACAGACAATTTTCAATGACTTCTGTAGCTCCAAATTTTCCCCTCCCAATATCAGGATAAATAGATCACAAGCCAAAGTAATACTCTCTGAAAAGATCTTTCGTAATCTTCAAATGTA	CDS	G<->E	Glyma11g06900.1
Map-1995	Gm11	7904934	B1	38.81	CTTTACCAACAGATATGACCCCATAAGCAGCTGTTTCTGCAAGAGCAGCATACTCATTGCTGTTCCTGCAATTAACCACTTTGCTTTGAGTAGCTATATTTTTCAGATAATGCAACAGAAATCTTGTGAGGATTAAGTCCTTGTTATCAG	C/T	TTTGTATGCTCCAATAGTCTGGAAGAGTTTCTCAATGATCTTTGGTGGTAAAGTTGCCAAATCATCAAACCACCACGCCTTGCGCGGCAAACTTGACTTGATTTTTTCTGGGGTAGTTTTCTTGGATGAGAAAGAGAATCTCTGGGCGAA	CDS	A<->T	Glyma11g11100.1
Map-2001	Gm11	8414931	B1	40.91	TGTATTCATTCTCTTATTTAACTTTTTTAGAATTATGAGGCCATTGTTACGTACTGTTGTAGTTACAGCTGGAGTCTGCCTGATGAGAAATGCATGGAAAGAGGACCAACATCCATCGTTCATCAATTTTATCTCCACTTTCCTCTCTGC	T/A	AATTCCTTTCGCCTAAATTTTGTCCCAATCGCCCCGGTAATTGGCAGTTTGTGTTTTTTTCCCCTGTTTTTTTTGTTCCTTTCAGATAGTGGTTCAACGTTGAAATATGAGGAGTTTCCTTGTAGGATTTTATATTCAATTGTGGGGGTT	CDS	L<->Q	Glyma11g11800.1
Map-2015	Gm11	11896192	B1	63.41	ACGAAAGCGCTCATCGACGTTGACGCTGCGCTTGTCGATTTGATGGAAAAGTCGCGAAGGATGGATATGATAGCCCGATAATCGTTGAAGGTGCAACAATCAACACAGAGGTTGGTGTAGTAGACAGCGGCAGGGACACGATCAGAGTCC	G/A	ACGGAGGCTCGATGGCAAAGGTGGCAGTGCAAGGGCTGCTAAAGGAGCGGAAGAGGGAGGATGAGATGGTGATGCGATGAAAGAAGGAGGGAGATTTGGGATAGGTAGGTTCAGACACTCGATGGTAGCCACATTAAACAAACAAGAAAG	Intergenic
Map-2018	Gm11	14803572	B1	63.81	ACAATCTCTTCTTTTTTTTTGGGGCTTTGGAAAATGAGGTTACAAGTTAGTAGTATTACAAGATATTAATCGTCTCCCCAAGCCTCATCTCTCAATTTTTGCCTGGTAACGATACGTTCCCTCCTAGCATCTTCTTGCTTTCTATATTCT	C/T	GGGACCCAACGCCAGTAGATGACAATTTTAACCCCATGCTATGAGCAATCAACCTCTGTGCTGCTTGAGCTGAAGTTTTCGGCCGTTGCCGCGGTGGTTCCAAGTCTGAATGAACAATAAAACAGGAAAACCATGTAAAACAAAATATAT	CDS	R<->Q	Glyma11g18240.1
Map-2026	Gm11	15656437	B1	65.25	AAGATTTGATGCTCTTGAGGAAGAACCACTGACACCACCATTGACCAACATTTCCCTCTTCTTTTCCCTGATAAACATGGACCCATTCTTGGATGATGCTTGCTCTGATGACTGAATTGAACCTTGAAAAGAATCAACCAATCCCCTGTC	T/A	GCATAGTCTCTATGGCAATCATATTTATCAGAAACACTAGAAACTGCACCTGTAGCCGTAGATACAAAAAAAAGAAAAAATTAAGGGGGGAAAAATCAAGACAACCAACCAACACAGGCAAATCTCGTACGTGTAAGCGAAGATACAGTC	CDS		Glyma11g19040.1
Map-2035	Gm11	17128522	B1	76.21	TAATTTATTATTTAACTAGAAAAGATGCACCACGTATATATAACTAATATAAGTAATTTTGTATTCACTAATCAATCACACAGAGAGACGCTGTCATCTTTAATTAATTTACCAATGACAATAAAGGGTCTGGTCTTCCAGCCTTATACA	A/C	CATTCCAATCACTGCAATTTCTCCGGATGAAGCTTCATGCACCATGTGTAACTCCAGATCAAACCTGAAAGCAATTTGATATTAATTAAACTACTTAATTAATGACCAAAAACACTGCAAGAACTTAATCTAAATTTTGTTCTTGATTAA	CDS	L<->V	Glyma11g20300.1
sct_026	Gm11	NA	B1	79.86
Map-2041	Gm11	18838781	B1	81.08	TATTATACTAAAGCAAGCTTGCATAAGTTCGATCCCACATTCCAATATACATACACTCATCATCAGGGCTCAAAGAAACCCCCGAAATTTCCCCAAATAAATCAATCTCTTGATGTTTTCTGTAGTcTGCTTTCGTGCTATAAACATGCA	C/T	AAAATCTGCAGGCTCAACAACACAACCCAATCTAGCTAGCGCTAGTCCCTCTCACTAGGGCATTGTTTGCTACATTCATAATAAAAATTACAATATGTTAAAGACAAGAGACATTGTCTCGAAAAGTACCTGAGACAGAGTCACGAAAGG	Intergenic
Map-2061	Gm11	30741018	B1	82.49	TCATGAAGGAGTGGTAAGTGGTCTTCTGAAGTTTCATGTTCAGAAAATTATAATATATATATATATTTCAAGATTTTTTGTTGCGTATAGCCCAATTGTGATTGCTTCTCACTTTGTGTTGTACAGGTTTCTCCACTCAATAACATGCTG	A/G	CTTGTGAGAAAGCGGTGCCCTATCAGCCACAATCGTGGGGAGTGCAAGAGGAGCTTGCTGATCTTTATACTACATACATCAAGAGTAACGAAACTCCTGAAAAATTGTCTAGTTTGCAGTATCTGTTGGGCATAAATGATTCCACTTCAG	Intergenic
Map-2055	Gm11	29572665	B1	83.7	CAAGTGACATAATGGATCCAAATAAGGGAATGGCCACGGCTACAATTAGACTACTGATGAGCAAAGAGGTACCAATAAGCATATGTGTGAACCTTTTGTTGTAATTCCATGAAACCTTATTTTTTATAGCAATAATGGTTGGAGTAAGGT	T/A	CAATGCATATTTTGCAATAGGATTGACCAAGGTAGTGTATATTGCTACATATGAACTTAACTTGCCCCCTTGGGAGGTTCAAAGTCACCTCTGATTCCACATCTTCTCCAAACATTAAGTAGCCCAAAACAGCCACTACTGCATAAACAA	Intergenic
Map-2049	Gm11	27751229	B1	84.1	CTCCAGGACAGGCGAGCATGTGCAAAACTAGAATGTTCAGTAGCTTAGTGTGTTTGTTCAGTGCTTTAGAGTCATTCCAAGATCCACTTTGAGTGTGCAGGTTGGAGAGAAGTGTGAACAGTGCAGAGAGGACAAGGGAGAGTGCAAGTA	T/A	AAGATATAGGAGTTTCCATATCCCTTGGGAGTGGATGCTGGACACAGGCCTCATTGGTCAGGTAGGCAATACTTGGCTTATTTTTGCAATTGTGTAATAAAAACTTGAATACATGCACTAACCGAGTAAACTATAAACACCACCAAGGAT	CDS	I<->K	Glyma11g27840.1
satt430	Gm11	27078653	B1	85.53
satt359	Gm11	36868269	B1	99.8
Map-2068	Gm11	36848383	B1	100.61	AAAAGCACCACTTGAGTAACTAAAAACTACATAAACACAGGCAAAAAAACCATGATGTTTGAAGGAAGCACTTCCTCATAATCTTACATATTTCCAACCCACAATCGATCCACAACCCACACAGAAAATGTCAGCCACCGTATGTAACCC	G/A	GTCATCATCGGTCTGTCCTCCATTTCGCCAACAGAAACATTCACACTGCCAAAGAATAAAAGTTTAAGCTGTATCTGTGAACAGAACCAACTCAAAATTATAATGTGACAGCTTTAAAGGTCAAAGAGTCAAGAGGCCATGAATAACTTA	CDS		Glyma11g35110.1
Map-2071	Gm11	37434951	B1	106.92	GTCAAGCTTGAACTACCAAGAGCAAATGAAGGCTTTGCAAGTTAAAAATTGTTGCAGGGAAATTGCTGATATACCCATATAAGGAAAGAAATGGTATCCTGCTACCCCgGCAGTCACAAAAAATATCGTCTTCAATAGCCATCCGACTTT	T/C	CTCTCAGCTTCTTCCTCAATGGTTAGCTCATCTGGAAATCAAAAGAGTTACAAATACAAGTGAAGTCGCGCAACAAAATTGCAGCTCAAACAATGAAACCAAAAATTGAATGGAAAAAGAAAACCACTTTCTTTGTATTTTACAGTGCAA	CDS		Glyma11g35840.1
Map-2073	Gm11	38389485	B1	125.16	TTTTCCGCAACATTAGTTTCCTGAATAGTATGATATTTGCCCAAAAACAAAAAGCAAAGAGAAAACTTACTATTGAGTGTAAAACAAAGCTTAGAAGAAGATTATTGAAACACCCATCATAAAGCAACCTGCTGCTACCCATGGGCTTAA	A/G	CGTTCACCTGTTTTGGCAACCACACAAGCATAGTCGGGTGAACAAATGGGGCAATCATCCAAACAAAAAAAGATTTACAAGTGGATAACAAAAAGAGTAAAGACACCCATTAATTATATCATGAATGGGCAACTGAGTTCAAAATATATT	CDS		Glyma11g37210.1
Map-2109	Gm12	1539911	H	0	CGGAAAGCTGCACTTAGACACCACCCAGACAAGGTTGTTTAATTGGGCACATCGTTTGATGCTCATACTAGTCAGTAATCACTCAGTTAACATTTTATCTTATTCTGTAGGCTGGCCAGTCTTTGACCAAAAATGACAATGGAGATGATC	A/G	GATATGGAAGGTTATTGCTGAAGAAGTACACGGGGATGTTGATCAGCTTTTCAAAATAATTGGGGAGGCATATGCCGTGCTGTCAGACCCTGCCAAGGTATTTTGTATATTTTCAACCAGTAAATGTTGCTGAGAGGCTTGCTCTATATA	CDS	Q<->R	Glyma12g02420.1
satt353	Gm12	1682557	H	2.94
sat_200	Gm12	267473	H	5.95
Barcsoyssr_12_100^	Gm12	2488292	H	12.8
Map-2133	Gm12	3005673	H	17.79	TGCTACAATCTACAGAAAGCAGAAATGGACTTCAATTAAGTGTTCGCAGGAGAGGGGGTGAAGCAGCATTCAAAGTTGAGGGTGGCAAATACATGtCATCAAGGAAGAAGGCAAAGAAGACTATTCAGAAGGCCTTAGAAAAAATCAAGG	A/G	ATTTAAGAAGGGTCTTATCTTAACTTCCTCAAACACGGACAATGAGACACTTTCAATGATCAGAAACTTCAAAGAAGCTGAAGCTGCCACTCTGGTTCAACTAGAGTCTTTGTTATCTTTTATCTCTGGCTCAAGAGGGAAACCAAAAGA	CDS	E<->G	Glyma12g04520.1
Map-2145	Gm12	4285452	H	27.05	ACCTTTTGTTGCACCATACACAACGGATACTATATTTGAAGCTACCACACCAGCAATGGAGGATATGAGAATGATGTTTGCAGCTTCTGAAGCTTTTAGGAGAGGATGTGCAAGCTGGCTTAGGTGGAAACAAGATTCAAGATTCGTATT	C/A	ACCAGAAATGTGAAATCTTCCTCTGTGAAATCCAGGGTCTCTTTCTGTATGTTTGTTCCCACATTGTTTACCTAAAGCCGTACATAATAAATGTAAGCGTAATATGATATATATATATAAGAATTCCAATTAAAAAATGGATTTCGAATT	CDS		Glyma12g06310.1
Map-2154	Gm12	7326022	H	57.25	AAGCTTGACTCCATGGTTGGTTCTGAACGAACTAGAACCCATCCTTACAAAATGGAAGCACCTATAATGTATATAATTCCTGTATCTGTAAGTAGAAATTGTACCCAAAAGGGATCCCTATTTCATGAATTCCAAAACTTTCTGTGTAAT	A/G	TCTTCAAGGAAAGAAACAAAACCCATCACACTGGTAAGACCACTTCCATCAACATCCTGCTCTTCGATCAGAAAGTTCTCAAAAATTGAGGCATCATCATGCCCTCCTCGAATAAAAATGAGCTTGGGAGTGATGCATCTCTCTTGCTTC	CDS		Glyma12g09540.1
Map-2161	Gm12	8559495	H	61.85	TTGTGAAAGAATGCGGGAATCTCATAAATAACCAAACAGCTTGCTGCAAAGCCATCAAAAGTTATGTGTCCTATTTGCAAGAACAGAGTTTTGTAACCAATCTGCAAGCCTTGAAATGTGCTACATCACTTGGAAAGAAATTGCAGCAAG	A/C	AAATGTCTCCAAAAATGTTTATAATCTTTGTCGTATAAGCCTGAAGGACTTTTCTCTTCAAGGTTGGCATTGTCATATTTCTCTTGCTTAGGAAATTGCTATTTTACCCTTTTTGGAAGTACTGATGCTCACACTTTTCCTGATATGTTG	CDS	E<->A	Glyma12g10610.1
satt469	Gm12	12292133	H	67.23
Map-2211	Gm12	17869269	H	73.14	AGTTGGCTGTCTTGAACCATCACCAGCATAAGTTCCTGAACCATATGGGCTTCCACCTTTGAGTTCCTCCATCTCAAACATTCCAGCACCAAATGTGTATCCAATTGGAACAAATAGCATTCCATGATGAACCAACTGAGTTATAGCAGT	T/C	AGCCTGGCATACATTCCACAATTTCTCATCATTAACATTCCGAAAGATCTTGCTTACCATACCTTATAGACACTAGTCAGCAACTTTAAATACATCATATTAAATACTTACAATTACTTAAGAAGTTAACATTGAAAGTTCTGTGTTTTC	CDS		Glyma12g17680.1
Map-2213	Gm12	22258198	H	73.55	TTGAATAATGTCAAAAGGCTTACCATTGATTCTCCTATGTTATTGGGTGCGACTTCTTCTAGTCATGATCCAAGATCGGTTAGTTGGTCTCCTCCTCTTGATAATTTTTTCAAGATCAATGTGGATGGAAGCTCTTTTGGTAATCTTGGG	A/C	GCAATGGTTATAGTGGTCTGATCTGAAGTCATGAAGGTGCTTGGCTTATTGGATTTTCTGGTAGTTGTGGCACTACTACTAATTTGAATCTTGAGCTACAAGCTATTGCTAAGGGCTTACAATTAGCTTGAAATAAAGGGTATAGGGCGG	Intergenic
Map-2217	Gm12	24539011	H	74.57	TTAATAGAAACTGAAATTGATATGGAATTCTAGTCAACTCAGCAGTAGGTAACATAGTTATTAGGAAAATGAAAAAATTGAGACAGAAGAAAATAAAAGAGAATGACTTAAATATACTAACATGAGATCGTTTTCCTTTCTTTTCTTCAT	C/T	CAGTAGTTCTATAATAGGAAAATAGGTAGCTTTCTTGCAAAGATCAAATAGATCTAAACTAGTGTAACCCTCACACAAGCCAGCTATATGACCAAAGTCTATGTTGTCTTCAACCCTCTCACCCTTTAAGACAACTTTCAATATTTCAAT	Intergenic
Map-2218	Gm12	27230898	H	75.79	CTCCGCTTGAGACACCACAATGGGGACTGTCGCCTGCAGGGGGCGGAACACCAAAATGGAGATTGTCGCATGTAGGTGGAACACCACATTGGGGACTACAACCTGCAGGGAGTAGGGCACCAAAATGGGGATTATCGCATATAGGTGGAA	G/C	ATCACATTGGGGACTACCACCTGCAGGTGGTATAGGTGGGACTCCTCTTGAGACACCACAATGGGGACTACCGCCTGCAGGGGGTGGAACATCAGAATGGGGATTGTCGCATGTAGGTGGAACACCACATTGGGGACTACAACCTGTAAG	Intergenic
satt253	Gm12	18644128	H	83.73
Map-2220	Gm12	33880278	H	101.77	GGAGACGCAGCATCATATGTGCATGACCTTCAAGCTCGAGCTAGGAAGCTGAAGGCTGAGGTTGCAGGACTTGAAGCATCTTTATTAGTGTCTGAAAATTATCAAGGATCAATTAACTACCCCAAAAATGTGCAAGTGGCCCGTAATATT	G/A	GTCATCCAATCTGCAAGAAGATCATGCAGGTTGGTTTGATAAAAGAAGTTGTTGTTGTCAACACCATAAGTTAATTTTCAGTTAGTCTATGTATGTATGTGCATTCGATGCATTACTGTAACATTTGTGCATGCTGGTTTGTAGATGGAA	CDS	G<->S	Glyma12g30240.1
Map-2223	Gm12	34549395	H	108.37	ACCTGTTCCACCTTCTTCTCTTCCTTTACTTCAAAACCTTCCTTTTGCACTCTaATATGCTGATCTTCCTTGAAGGGCAAAAACTGGATGGTTTCTTGGGCAAGTTGTTCATGCTGAGTCAAGGAATAAGAAGGAGGTGATGAAGAAATT	G/A	AACTAGTTAGAGAGGAAGATGATGATGGTTTGAGCCACTCAATAAAAGTTGGGGTTTGAAGACACAGATTCTTGTTTTCTACATTATTGCACTCCCTAAAACTCATGTTCTTTAGAGAGAGTCCCTGGATTTGTGAAATTCTCTGGCCTA	CDS	L<->S	Glyma12g30930.1
Map-2227	Gm12	34982910	H	112.95	ACGGATTTGAGAGATTCAGCAGCATTTTTAGCATTCGCCACATGGGGATTTGGCATTGATGACTTAGTCATGTGTTTAAGTATCAATAGTGATTCTTTAAGGGCCATCCCAGATTCCATGCTAATGTTTGTGCATGGCTCTTGAATCCTG	C/T	TTCGTAGCTCATATGGGGTCTGTAGGGCATAGCAAAAAAGCAGTGTTAGCATCACAAATTTGTTAGGGCACTTGTTTTAGTGACGGCGGAGTAGTATAAGAAATTAATGTATCAGTGACGAAAATTAATTAATGACGAAAATTGCTTATT	CDS	T<->A	Glyma12g31420.1
satt302	Gm12	35108089	H	115.06
satt637	Gm12	35565374	H	118.56
satt142	Gm12	36043054	H	120.69
Map-2252	Gm12	36094853	H	122.36	CGCCGAAGAGCTCGTTGGAGAGGTCGAGGCGGCAGATTTGGGACTGGGTTTGGGTCGGGTATGCGGGGACGGTGTTGGAGTCCAGAGTTTGTGGAACAGTGTGTGATATGGACGCGAGGAAAACGAGGTACGCTATAAAGGAAGTGAATG	C/A	TTGCATTTTCGCTTTTAAGTTGAACTGTGGGCACTGGTTGGTGATTGGAAGTCGAGTGTGGTGGTTTGTTTTGGTGTCGGAGAAAGTGGCAACGTTGTTCTGGGAAGTGGAAAGAAAGGGTTTGCGCGAGGAAAAAGAAGGCACTGGATA	CDS	S<->A	Glyma12g32590.1
satt181	Gm12	36410123	H	127.21
satt317	Gm12	36615183	H	129.66
satt434	Gm12	38453623	H	137.56
Map-2304	Gm12	39133413	H	140.1	CTGTGGGTAAGGGAGGGGCCTTTTCTTTATCTGCAGTAGGTTTGTTCATGTTATCATGAACTCCAGTATTCCCTATACCATTGCTTTCACTCTTGACTTCTTTTACCACACTCTGTGGTTTGGTATCGACTTTGTCAATCGAATCACGTG	C/A	TATATTTTTAGGAGGTTGCTGAACTATGTCACTCTTTGTTGGTCCCTCACCTACAGATTTTGATTGAGGAGCTGCAAAAACTACTGTTGGGCCATCCACATTCCGCTGCACAAAAGAATTAGAGATCCCACAGAACCTGAGAAGTAAGCT	CDS	S<->A	Glyma12g36020.1
Map-2387	Gm13	19374673	F	0	AAATACTGTGATTTATGAAATAGGTTTTTGGTGCTGCATGAAAAGCTGTTTTCATAGCTGATGAGAAAGAGCATGAGAAGAATGTTGAGGAAGTAATTGAGGCTCTGCAGTTTCTTGAATGAGATGAAGGACAAGAAGTTCTTTGGAGGA	G/T	AGGAGATTGGGTTGGTAGATATTGTTGTTGTCTACACAGCATTTTGGGTCCCTGTGGTTCAAGAAATTGCAGGGTTGGAGTTATTCACAAGTGAGAAATTTCCTAAGCTCCACAATTGGAGCCAAGAATTTTTGAACCATCCAATTGTCA	CDS	Nonsense	Glyma13g15550.1
Map-0281	Gm02	26976306	F	1.87	GTTAACAGGAAGAGACCCTCAATTGTTGCACTTTGTAGGCAAAAGTTGACCCAACTTCCAGGAACATCTATTGAGGGAGTTGAAAAGGGTGGCTACACCATTTCAGACAATTCATCAGGTAACAAGCCTGATGTTATTTTAATTGGAACT	G/A	GTTTTGAGTTGGAAATTGTTGTTGTTGCTGCTGAGGATCTAAGGAAGGAAAGGAAAAGCTGTTACAATTGCTTCTTTTGTTAGTTGGGAACTTTTTGATGAGCAGTCAGATGAATACAACGAGAGTCTTCTACCTGCTTCAGTAACAGCT	Intergenic
Map-2381	Gm13	13832411	F	1.87	TGTTTCCTTTCTGTCTATCATAACAGAATCTCCGAGGATGGCCTTCTCTTTTATAGTGGTAACATCTAATGTTTGGTACATTAGATCCAGATCGAGTTTGTGACTTGGATCTTTTCCCTTCTGTCTTATCATCCTTTTTGTACTGTCTTC	C/G	ACGAATTGTGAGTACCTCCCCATGTATAGAAGGCCTTTGTTCATTTCTTTCATTTAATTCCATAGAATTCAAGGCTGATTGGACTTCAACAAGAGTGAGAGAATCTCTTCCATAGATAAGTGTTTCTTTGAAATGAGCAAAGGTCTTAGG	Intergenic
Map-2385	Gm13	16010473	F	1.87	AGGTGAGAGGGCGAGGTTTGGACGGTGAGTGAGTGAGGGTCTGAATGTATCTTTAATTTGTAAATTTAAATAGTGCGCAAATCTCGATGTTTTTAaAAAAAAAAAAAAAAACCTCGTTAAACACAGAATTCCACAACAGTTTTTGTAAAG	C/T	CGTTGTCGTTGAACTCTTCCTATTTACAAAATTATTACCGTCATATATTCTAAGATAGTTATTTAGAATCGACGTCTTTTGGTGTCATAGAATGTACTCTTTTTAGCCGTGAAAAAAAATATTATTCCTTAATCCATTACTGATCTTTCT	Intergenic
Map-2362	Gm13	11355215	F	2.07	GCGAAAATAAAAGATTGGGGAACATGGATTCTTTTCGGTTTGCAGTCAAAACATTCAATGTCTCCTTCTGTGTTGTTGTTCTTCCATTTACATCTCTTGCCTTTTGCTTCGCACTTAGTACAATTTGGTATGGACCATCTCATATTCAAA	T/G	AATTCGACTGCAGGTCGTATGCCTCAACTGGCGAAATGGTGTCGAACATCTTGGTACAGGATGTTAGATCCCATTCGAGGACACTGTCGTAATATCTAGACACGTGAATCGGACAGGAGATCATATCTTGTTGACCAACAACGTATTCAC	Intergenic
Map-2353	Gm13	8538825	F	3.3	CATTTCCTCCAGTAGCTTTTCTGCCATTTCCCAATCCAAAGCCTTCAAGCAGAGAGACTGTATTAACTTGTCATACTCATCAACGCTTGGACGACACCATAATCTTACACCAGCAGATAACTTCAAAGCCTCATGAAACTGTTCCAACTT	T/G	CAATATCCACGAATCAGAGTGTGAAACATCACATGCCTCAACTTAACTTGCTTCTTTTTTGCTTCTGCCAAGATCTTTGGAGCCTCTTCCATATCCCCACCATTTCAATAAGCGCTAGCAAGAACAGTGTAAGTGTACACATGTGGTATG	Intergenic
satt252	Gm13	5376564	F	16.4
satt659	Gm13	1294383	F	30.2
Map-2390	Gm13	22380667	F	54.48	TTTATCCTAGACTTGAATTGGGTCGGGGATCCAGATTCTGAAGCGGGTTGGGCTTTGGATCTCAATTTGGATGACCCACCACTAGAATTCTCCTTTGTCTTCTGGCGACGAGACTTTTTaGGAATATCGGATACGGGTAGGGTTGGAAGC	G/A	GGTGATCCGTGGATACGGGTATGGGTATTCGGGTCAGGGTGGATTCTTCCTTGGGTTTGTTCGATGACTTTCTTGATTGCCTTGGTTTGTTTGATTTCCTTTTAGATGCCTTGGGTAAATCCGGCAAGTCCCGAGTACTTCTTCTCCTTG	CDS	L<->P	Glyma13g18720.1
satt595	Gm13	23115023	F	57.44
Map-2417	Gm13	25495343	F	67.53	CATTGCCGTGTAAACCATAAACACGGCATGCATCCTATGAATTTTTTAGGTTTGGCGAGCCAATGATATTCAAAGGTGTCTTCCCTTGATTACCCTTTGCACTACCAGATGCCTGGCCAGCAGAGCCCTTCCCATGTGCTGCCTCAGTTG	C/A	AGCCATTGATTTCTTTATCTGCCAAACCAAGATAAATGAAATCATAATAATCACCATCATCACATTAATAATAACAAAAATAGAACTATATATTTACCAAAAATAGGATAAGAAAATAAAAAACACACAGGCAAAGCAAGGCTACTGCAA	CDS	S<->A	Glyma13g21950.1
sat_229	Gm13	NA	F	68.74
Map-2454	Gm13	27842199	F	75	TGGCTCACTAGCTTCAGTTAGAGAGCTTCTCTGTCTGCTACCTTTTGATGAAGCTGCTCCACTACTTTGCATAGGAAAATATCGAGATGAAGTTGTCCCTGTGACTCCAGAAGAATTTCCATGGGCATGTTTTGCaTTAGTTGAATTGAG	A/C	TTTTCAAGTTCTTTAGGATCAGAGTAATGGACAGTGGAAACTCGCCTTGAAATCTTTCCTGCAGTAGAGTAAAAGAATTCATTTCTCTTAGTGCTTGAACTTTGATATAAAATTAAAAACCTGTGAGTAATAAAATTTAGAAGTACTAAT	CDS	N<->K	Glyma13g24450.1
Map-2467	Gm13	29037444	F	76.01	CTAAAAATAATCCCTATTCCCTTGGCAAAATGGTAGATATTGTTAaATTGTTAATGGAAATATTCTTCGAACTTCTAAAACTAgATTCTTCATTATTTGAGTTCATTGTTCCAACAGAAAATGCAGGATGGTTGGaTTTTGGAAGGGAGA	T/C	TGTGTCACTTCCTAGCATTAGAACAACGGTGGAGATAGTCGGTCTAACTATCGCATCTTGCTGAACACACAACAAACCAATGTGTAAGGACTTCACAACTTCATTGGCCATGAAGGATTTTTCCAGTGGATCCATCAACTCAAAACATTT	Intergenic
Map-2470	Gm13	29287679	F	76.21	CTTTGCAATGTTTTTCACATGAAAATCGACATGTTCCTTAAGATTCTCATACTTTAAGAATAGAACTTTGTTTGGTCTAGCTAAGCTCTCCTTCCAATTACCTAAAATATGACTCCACCTAGGACCAAAGCAAACTATCCCATTGCAATA	C/T	ATTTCGAAAGCTTCCTCCAGTTTTAGTGCAGGTGAAGACACTTGCTTAATTTTATTAAAGTAAATCCATACCGAAATAAAAGTGTCAAATGGATTTCGACAAATATAAATTAACTATCTTGCCATTAGACTCTATTATTGACTTGGGTAA	CDS	M<->I	Glyma13g26090.1
Map-2479	Gm13	33302470	F	95.6	TTATATTTCCACCTCTACCCTCCACTAATCCTCCCCTCCTCCCACACTTCTCTCTCCACCATGCACCAAGCCATTTCCCACAGAAGCTTCATCCCCATAGGAGCACGTGGCATGCCACACGCAGGAGGAATCAAAGAATCCAATGGCACC	G/T	ATCCATCCAAAGCTGCCACAATGGTATCGGAGAACGCGGTGGTAATCATTGGAAAACGGGGATGCTGCATGTGCCACGTGGTAAAAAGGTTGTTACAAGGTCTGGGAGTGAACCCTCCCGTGTACGAGGTGGACGAGGACCACGAAGCCG	CDS	Y<->D	Glyma13g30770.1
sct_188	Gm13	33555498	F	97.9
satt490	Gm13	35557764	F	107.74
Map-2486	Gm13	35908062	F	110.95	AAAAATATAACAAAATACAACTTAATATTTCTTTTTTGTGTATTGTACTTATTTTTCTCATGTATTGTATTTTTTTTTTTTACTTTTCATTGGAAACAGCAAACTGATATTCTTGAACCATTTACTGCGTCGAGTTTGCCAAGTTCTCTT	A/G	TATTGTGGAAGGAAGCAAATGCTAAAGGAAGTCTATTTCAAAGGTAAATAATCTGCATTCTGCATTATAGTATTATACATTTTAGTTATCTGAAGATCGATGCTTTGAAGGGACATTTTATGAATAAAAAAGTTTCTATCGCTTCCTATT	CDS	V<->I	Glyma13g34290.1
Map-2491	Gm13	36132244	F	113.25	AGGAtGAGATTTGCATAGTTGTTGCTGACTCACCCACTGAGGGTCAGTGCAAAGAGGCAATGCCAAACAAGTCCGATAGGATCGTCCTCACAAAAAACATGGGTGTCTCCTCCATGGCACGCTATGTCAATCCCCTTGGGTTCATGACAC	T/A	GGGAATTGATGCAACACAATGCAATCTTGTTGTCCAAGAGTTGGGATTGGACCAACTTGATAACTGACTGGAACAGAGATAATTCATTAAACTCCATCCACCAAGACAAAATATATATATATATGTATTCATGTTGGATCAATTGCCCTG	CDS	Q<->L	Glyma13g34590.1
Map-2492	Gm13	36636547	F	115.58	CAAGAGACCATAATAAAGAAAGGAAGACAGTGTGATCACGAGACTAATAACATATACAATGGGGTTAGCACGAACAAGGGAAGAGACCTTCTTTTCTGCTGCAAGAACCATTGTCGtAATGTTCTTAGTGACAAGAACAACTGCAGGGTG	T/A	GTGGCAACAAGTGCAAGCAAGGAGAAAGATGCTGTAATGGGGTTTGTACCAATGTGTTGTCCAATGCACGACACTGTGGCAAGTGCAACAAGCAGTGCTCACCTGGAGATTCATGTGGGAATGGGGTTTAAGGCTATGCATGAAACTGAT	CDS	C<->S	Glyma13g35140.1
Map-2496	Gm13	37227372	F	118.82	TATTCATGTTTTTCTTATTATTATGAAATTTTATTCTGTAGGTGCTTTTGGCATCTAGCATTTAAGTCACTTGACATGGTTCATTTTCTCATCCTGTCTCCAGGCTGTTTTGAAGGAGTATGCAGAAAAGAGTACAAATTTGATGCTTGA	T/G	CTAGTTAGATGCAAGTTGACACTATTCTATGATTACTGGCAGATGAATGAGGTATATTATAGCGAGGAGACACTGTTATGCACATAATCTGCGTTTGGGTCTATGCATATGTGTATTTAAGTTTTCCTTTGTACGCATTATTATCTCTCT	CDS	E<->D	Glyma13g35870.1
satt554	Gm13	38075291	F	122
satt657	Gm13	38558064	F	124.76
Map-2503	Gm13	38546230	F	129.66	ACAACTTTTCTGAGATGAATCAAATCATTAATCACGATCCTTATGGGAAGCTTCACTGTTATCAACAAAGGAATATTCCCTTTTTCCTGGTCTTCCATAAAGTGATTTTGCATTTCAACACTAAATTCATTTTCCCCCTTCAATTCCACG	T/G	TGACCGTTGTTGTGTTTTTCCCTGGCTGCAAGAAAGGAGGGATCTGCCCCGAGCTAAGTTGAGATCCTACGTACATTATCCCAACTTCATTCTCCAAATAGTCCAATCCGATTTCTTCATTAGGATTATCCGCTTTCACGACAATGACAA	CDS	H<->Q	Glyma13g37470.1
Map-2505	Gm13	39398581	F	135.22	GAAATATGAGTGAAATTAAGATATAATTGCAAAGAATTTCTCATACTGTaACATATGAAAAGCCAACATAATTGTCCAGCTCTCCAAAGTGAGCCTGAACAGGAGCCTTGGCTTGGGCAGGGTCTGCAAGTTGAGAAGCAGGAACTGCAT	T/A	GAATGCTATAGCAGCGCCAACCTATGGAACCAAGACAGAACCAGCAATAGAGAGAGCACCTCCCATACAAAATCCAGTTACACCAAGTCACCAACCTGTAACAATAAATGATGATGAAATATTTTTATAATTTATGCAAAATGTCTACTC	CDS	Y<->N	Glyma13g38640.1
Map-2511	Gm13	39869888	F	136.03	GAAGTGAGCGAACTTAGAGGGTAATAAAATTATAAGATGGTTAAGAGTTGAGAGTGGATACAAACCAGAGAAATCGTAGTTGTCAGCGCAGTCAGTGCAAGAGACTTTGCCCTCTACCGTTTGGCATGCTGAGGGGCTAATTCTGGCTAT	G/A	GCTAATGCAAAAAGAAGTGTTGTGATAACCTGAGAAAACGCCATCAGCTATGGAAGCAATTAAGCAATAACTATATGATGAGATATAAAAGCCAAAGGAACTTGGAAGAGAAGAAGATAATTTGAAGCTTTTATATAGTGTGGCAGCTTG	CDS		Glyma13g39170.1
satt656	Gm13	41884999	F	154.82
Map-2516	Gm13	42052706	F	157.59	GCCCTGATGGCAGAAGTTTCTCCTTTTCTATTTTAACAGAATTATTAATATTGAATTGAGTTTCAAATTGTAACCGCAGAACTTTTAATTCTTCTTTTTGTTTTTTCCTTTTGATTTTGATATCAGTGCTTAAGGCCTCCATATGGGGTG	T/G	TATATCTAGCTCCTACTAAGAGGCCCTATGTTGGCTTCAGTAATGGAGTACGACAACTGAGAAGTTTGGTAGATGAGGAGGGCATTTTTGGAGCACATTTAGTCAAGGATTTGGCTGACAGGGACATCTGGAAGTTCTTTCACAAGTAAA	CDS	L<->V	Glyma13g41860.1
sat_264	Gm14	1843791	B2	0
Barcsoyssr_14_114^	Gm14	2227241	B2	2.11
Map-2561	Gm14	2325663	B2	3.33	TGATTTTTCAGGTCATACCTGATTTGCTAAATTTCTATTTTGTTATGTCTAAGGTTTTGTTGCTGCACATACACTCCCAGTTCTCTATGAAAGGTATGAGGATCAAGTTGACAACTTTGTGTACAAGGTCTTTGATCAGTTGCAAAATCA	G/C	TATCAGAAGCTGGACACTGGTTTGCTCAGCAAAATCCCCAAGGGAAAGCTCAAAGGAAAGAAGTATGAATAGATTCTTCCTTACGTAAATGGTTTGATTTTCAATATCCCTTTCTCTAACTTGTGATGGAATTGGGAAAGGCTGAAGGAT	CDS	H<->Q	Glyma14g03570.1
Map-2565	Gm14	2482423	B2	4.79	CCAAAAACGAGGCTCAATCATTCACAACGGTGGGATTCACTTTTTCAATCACACGACAAAAGAAATAGTAGGTTACACTTGGACAGCAATTTCTTCCTTCAAAACAAATTCAACTGCTTCATTTTGCCATGCAAGGGAAGATGGAGAGTC	T/C	CATGACAACGGAGAAGATGGAGGAGAGCTCCACTGCATTGAATGGTCAAACCAATCGGAAAAGTTGGGCATTGGCAATTCTACTGGTTCTGGGTAGCATTGAGGGGAATGAGGAACCTAACGCCACGAGAAAAAGGAAAACAGAAGATAG	CDS	W<->U	Glyma14g03810.1
Map-2567	Gm14	3087655	B2	9.31	GAACAATATGATATCATAAATATACTAGGAGGATTAATTCAATGATTTGTTACAAAATTAAATTAACCTCATTATGCCTTCATCCTCCTTGTCGGAAACTTTCTTGAACAAATTATCAATCATTTCCATCTTTGGAGACTGCGTACGGAC	A/G	CTGGCCCTATACTTTGATATTAGAGGCCATTCTCTAGAGCTGACCACCTGCATGTTTAAGCATTAGCACACAATCAGATAGTCATAAAACATTCCAATAACCAGGATGTAGGCTCAAACTAAGACAATCACAGGTTTGAAACAGATGCCC	CDS		Glyma14g04510.1
Map-2576	Gm14	3545054	B2	10.35	CTAGCCGAGCTTGGAGTTTCAAAATGGTCAGTGTGGAAGACTGGGAAAAGCAGGTTACCTTGGGAtTGGCAGGTAGACCAACTGGTGTACaTAGAAGAAGGGGAAGTGAGAGTTGTGCCTGAAGGAAGCAAGCGTTTCATGCAATTTGTG	A/G	CCGGAGACTTGGTCCGGTACCCAAAGTGGTTTGAAGCTGACCTATGGTTCAATGGTCCATATCAAGAACGTTATAGTTTCAGAGCATATGGTGATGATCATTGATGAGAAGATGATGCTTGGTAACCACATAAAAGTCACATGCACATCT	CDS	A<->T	Glyma14g05110.2
Map-2595	Gm14	4706907	B2	15.68	AGCGCATGAGAAGCTTTACAGTGTTGTATTTATCTCCCTTTTGGCTATGCAGTGGAATTGCTCGAATGCCACTTCTAAGCTCCCAGATAGGTAGGCATGTTTGTCCACCAAAGTCATCTTTCTCAGACATGTCATACTCGTGAACTTCTA	C/T	GCGAAGCAAGGCCAACTCCGGAACAGTGAGAGGGAACTCAAATGCCTCATTCCATGTAGGTAACCAATTATCCTCTATTGCCTTAGTTCTCTTCATTATAGTATCATTAGGGACTCCAGCAATCCCCACCTGCATAAAAAGTTTATCAAA	CDS	I<->V	Glyma14g06450.1
Map-2603	Gm14	5473602	B2	20.48	GAATTTCGTGTTTGAGGGGGCGATGGACCTGTGCTACCACGCGCCGGCGAGCTTGGCGGCGGTGCCGGCGGTGACGCTGGTGTTCTCGGGGGCGGAGATGAGGGTGTCAGGGGAGAGGCTGCTGTATAGGGTGAGTAAAGGGAGGGATTG	C/G	GTGTATTGCTTCACTTTTGGGAACTCTGATTTGTTGGGAATTGAAGCTTATGTGATTGGACATCATCATCAGCAGAACGTGTGGATGGAGTTTGATTTGGTCAAGTCTAGGGTAGGGTTCACTGAGACCACGTGTGACCTTGCCAGTCAA	CDS	W<->C	Glyma14g07310.1
Map-2606	Gm14	6013169	B2	27.21	GGTTCAAGAATATTCCAcATGAATTGGACATTATTAAATTTTCTTCGAAGAAGATCACATACTTGAGCTTCAAATTTAAGTACAGCTTAGAGGATATGTTCACCGGAGCCGTCGAAACCTGCAGAGAAAAAGGGCTTCTTCCTAAACCTg	A/C	AGAAACTACAGTTAATGGGCTTCTTCCTAAACCTCCAGAAACTACAGTTAATGGCACCATGCAAAAATAAATATGCATAATTTCATATCTTGTTTTGGATAAATATGTATATTGAAGATTGTTTAATATTATTTTTTTTGAAAGGTATCA	Intergenic
Map-2608	Gm14	7163418	B2	35.75	CGAATTTTATTTGCTAGTAGCATGCTCTAATTAACCTAAATAATTTTTTGGGCTCAACAATAACAAGATAATTTATAACCAAATATTGCCTTGCAGGCTGATACTGTTTTCTTATCTCCACCATGGGGGGGACCTGATTATGTCAAGGCT	G/A	CTACTTATGACTTGAAGACGATGCTTAGACCACATGATGGGTGTGTAGATGCTTGTCTTTCTGCTTTATTTTTTTTTCTTAATTTTATCTTGTTTGATATTTTTTTTTTTGGTGCAAAGATAATAGCTTTTTACACTCCCATTTTAACTT	CDS	A<->T	Glyma14g09160.1
Map-2611	Gm14	7395108	B2	37.2	TTTAACTGGGATGATCATCCCTACaTTGTTGTTGATGCTGTGGAAAATGGTTGGTCTAGATTTGCTTTTAGTAACTACAAGAGCAACATGACATCTCATTTAAAGAGATCAACCCTTTTAGGAGCATGTGCAGCTGGTGAATATGGAATG	A/G	AAACTAATGCTGAGATAAGCTGGGAAGTGTGCAATGGATCAGCTGAATATATGCAGAAGATTAGGCTCAATCCTGGGTTAAAAAAGGTTCTTCACACAAACAACTCTTCCAATATGAGTGTTGCTTCTGTCATTAGGACGGTTTTACCTC	CDS	K<->E	Glyma14g09360.1
sct_034	Gm14	7818051	B2	43.25
satt416	Gm14	8642719	B2	49.59
satt560	Gm14	47849680	B2	70.38
satt687	Gm14	49404136	B2	77.84
Map-2655	Gm14	46842767	B2	92.01	ATGTAAATTAGTATTCCTGATGAAATTGAACCCAGTAACCCTTCCATGATTAAGGCATTTGGGCTACTATCATCATAACCTGTAAGTGAGAATAATGCCATCCCCAAAATTATTCCTATTGGTGTTGTCACTGCGAACATGAAGCACATG	T/A	ATGTAATTGTTCCAAAGCTAAATCCCGCCTGTAATAATATCATCATGCAAAGGTATGGATTGGATTAACATCTTGTAGCTAAGAAAATAAAGATAAAAACAATTGTATCCACTATTATATATTAAAAAAAAAACAATATAGTTACTCTTA	CDS	Y<->F	Glyma14g37560.1
satt534	Gm14	45763101	B2	102.91
satt066	Gm14	NA	B2	110.74
Map-2650	Gm14	44786795	B2	111.96	CTATTGATGGGCTTCTTGGTTTCTCACAGGTAATCTTCTAATCAAGTAAAAATTGAAGCATTATTAATGCATACTTGATGCATGTTTGTTTATGATGTTTAATGCTCAAGAATTTGAATGACGAGATGTTTGATTTTGACCAAACAGGGA	G/T	CAATATTATCGGCTGCGCTGCCGGGTCTTCAGGAGAAGGTATGCGTAAAACAATACTAGAAACTTAGCTTGATTATGAATTCTCTTTACCACGTTGACTTAGCTAGCCATAAATTTATATTTCTTACTAATGCAATAAAAAAACAATAAT	CDS	S<->A	Glyma14g35720.2
Map-2627	Gm14	43670962	B2	113.21	AGCCCTTTGAGTGACTTTAACTCTCCAATGATTGCTGGAATCACTCCTCAAAATCTATTATTTGACAAATCAATATTTGTGAAAGTAATTAAGATCCTCTCCAGTTTATAAGTCTTTCCTTTTATCGTGATTACTACAGAATCATTGTAA	C/T	TGGAAGAATCTTTCCCCCACATTAATAAACTATTTTGGAATCCTGCCATGAATTTGGTTCCTTGATAGATCTAAAAATTCAAGTTTTTAGCCCACTAAGGAATTTTTCTTCCCCATTGTTAAAAGTGAAGGAAAGAAATTTATTGTTAGA	Intergenic
Map-2639	Gm14	44159472	B2	113.21	AGTAGGCTTGCTGGAAGTCAGCcGGCACCCTTTTTGAGACGTTTTCTCTTGCGaTTAAATCTGAATTCCTTCTTTGAGGTAATGTGTATATGTGTTGTTTATATTGTCTTCCAATTGGGTGAAGTCTGATTGAATAGCAATGCAGAAGGA	T/C	ACCAGTACCACTGCCCCATCAACTACAAGTGGTCAGGTTAGGCACCAAAAACACTTAAATGAGGTTATTTTTTAAAAGGTTAATTTATCGGTTGATCATCTTTTGCTCTTGTCTATTAAAAGAAAAATAGTAATAGTCATAATTTCATGT	Intergenic
Map-2623	Gm14	43189815	B2	115.29	CATTCCGCGGTGGACGCTAAGCTCGACGCGATTTGCGCCAACTTGGCGGAAATGCAGAAGCAAGGGAAGACGGAGAAAGGTGCCAGGTCAGCGAAGAAATCGAAGCAAGGTCCGAACCAGGAGGCCAAGCCCGAACCTCAAGCTTCCGCT	A/G	AAAGTGAGGGTTCTGCGGATTCTTCTCCGCTGTCTGATCTTACCTTTGATGTAACCGAGCCGCAATGGGAACATTTTAATTTGCAGAAGTTTCCTTCTTATGAGATCGATTGGGATTCTCTCTGAACTTCGTCTTTGTTTTTATGTCTAG	CDS	E<->K	Glyma14g34590.1
Map-2697	Gm15	5111030	E	0	AAAGAATAAATGGAATCGAAACAAATTTTTCCTATGTGAAATATAGGATCAAGGAGCTCTGCCACATTGCCAATGCAAAAGACTCTGGAATCAGATGCTACTTGAGTCCCTTCCAAAAATAAAACGTCTTGTCCAGTCTGAAACTACTAA	A/C	GCTCTAGTACGCCAGCTTACTTGCTTGCTGTTCAAAGAATTAATTGAAGCTAAACTAGATTTTTAAAATAATGTCCCAAAATTCAGTGAATATAAAAATTGGTAAAAGGAACACAGTACCTTGCATAGACAGAATACCACAGCCATTGAC	CDS		Glyma15g07290.1
Map-2720	Gm15	7570373	E	9.98	CTGTTATATATATATATATATATATATATATATAGATTTCCTTCATTTTTCTATATATCTCAGCAAGTAACCGTAGCCACCACAAAATGCAGCAGCCGAAGGAACGACAAGGTATCGATGGAGAAGAGCAAGTAGTGCCAATGCGAGTGA	T/C	CAGTAGCATTGATCATGACGAGGCGTATTTCGAATCCTATGCTCGAATTAGCGTTCACGAACAGTTGCTCAAGGTTTTCTTTCTTAATCTCTCGATCTTGCGCTAGGTTTTTTTCTCTTTCGTTTGATATACTAATTATTTTCTAAGAAA	CDS	T<->I	Glyma15g10450.1
Map-2758	Gm15	11852270	E	38.7	GGTGAATTCGCCTCTAGCTTGTATTGTAGTAACCTTATCGATTTTCAACATAACACCCAAAGTGGATCTTAGCCTTCAAAGGAATTGGTTATTGAATAACTCAATGGGTAATTTAGGAACTCTAATCCATACTGtCAAACGGCATCCCAC	A/T	TTCGTGTTAGCTAAGAAGAACGACCACCATCTCTGCACCATAATACGGTGGTTTGCCACCATCCATGGCCCCTCTATTAGAGCATGATATTAATCTTCGTGTGATGTGAACAAAACTTGATAATAATCTTTGGGTACGTCAATAATCTTA	CDS	K<->N	Glyma15g15430.1
Map-2768	Gm15	12812079	E	42.17	CAAGATAAACTTACAAATTAAATGTATGGTTTATCAACAATTAAAACTTACAAAATCAAGAAGCCTGACTAAATTTGGACGAGTTCGAGCAGATATGACTTGATTGATAGCAACATGAGTATTAGTACCCCTGGGCAAAGCAGCCTTATC	C/T	GCTGCTGCCTGATTGTTAAGGTTATCAACATCGGATGCAGAAGATGAAGGAGATTCACCTAAACATTAGAGTAAAAAAGCAGTGGTACATCATTGACTTTGATCACTTGATAAGGCATGGATGCATCCATCAGACAACTAATATTAAAGA	CDS		Glyma15g16500.1
Map-2785	Gm15	14113277	E	49.56	AGCAAAGAAGTCTAAGCCATCAAGCACTGCCTTTTCTTGTATGGCATCTAGGCGCCTTGACCACTGAACACACAGTCCAAACAAAGGGTGAGTGCCGCTGGACCTGCGAGGAGAGCAAGGTAACTTTGATACGTCAGGCTCGGATCTCAT	G/A	CACCGAAGAAGCCAACCAGTTAGTGCATGAATGTAGGATCTTTGAGAAGTGATCCATGACTCAAAGGCATTTCTCCAGTTCCTTAACTCGAATTCAAGATTGGAGGCTGAACGCGCCAGCCTGTTTGGATCAGTCATTGACATGGAAGAC	CDS		Glyma15g17710.1
sat_136	Gm15	16668400	E	60.1
satt491	Gm15	NA	E	62.82
Map-2802	Gm15	17861706	E	63.83	CTGGACCACTTCCCTTTCTCCCTCGCAACCACTTCCCCCATTGTACCATCTGTAAGGTGGCATCGTCATGGTTTCCCAACTCGAAGCACTTTGGCATGTGCTCCCAATTCTCCAtGTTACGACACACCATAGCACTATCGAAGGCCTTCA	C/T	GCTTTTGTTCAGTTGTTTTGTGCACCATCAAAGCTCCTTAGACACCATGTTACCTGCTTTTACACACGTGGCAATGCTCTGAATTGCATTCCTGAAGCAATTATCCCCCAACTTGAGCTTcaTGTGTGGGCAAACATTCATTGTCATTtG	Intergenic
satt185	Gm15	27225579	E	67.67
Map-2857	Gm15	24342167	E	70.15	TGGACAAAGGGGTCCAGAAGGTGAAGCTGTTGTGCTGAATTGATGGCGTCCTAGGATAGGGTTCAGGAATGAAACCATAGATTAGAAAGTACTTGGTGTGAAGGAGCATGTTAGGGTGTTTTTGTACAATTATGTTGTTATGGGATGGTC	C/T	GATGAAATGCTTTTAGATTGACTCAACAGAAGATTTGTTGGTATCTACAATTTGAATTAGCTTTTAGGGGTGCTTCCCTGTTGATTCATCTCATTTACCAAGTTAATTGTCCCTCTCCCTTGATGAGAATTTGGGTTTCTACTGAGCTCT	CDS	P<->L	Glyma15g23950.1
Map-2858	Gm15	26869986	E	70.15	ATATACACTATATGATTAAACAATAGAAAAAAATTGCATGAGTCATCCAAACCTGAAGATAGTGTTGGGAATTGATATTTAGAGCTTCAGGCATATAGAAAGCAGTGTTGAATGGTAAACATACACCAGGTAAAAGACTTTGAGCCTCTT	T/C	GTCATTAAGTGTTTCTACTCTGCAGCTAGGAAGACAAGTCTTGACATTCTAATCACATAAGAGGCAGAATATCAATATGAAACACAAGTCAACTAACCAATATTCCAAAAATCTATTAAATTAGAGAGGTTACATCATTCAATTTGATCA	CDS	E<->K	Glyma15g25470.1
Map-2860	Gm15	32720433	E	70.98	CTTCCAGGGGTGCCTTATTCGTATTTGGGTTTTATGTCAAGCTGGGCTGAGCAAAAAGAAGAGGCTTCATTGGTTGGATCTGCATTTAGTGGCATCTCATTGTCTTCATGTTCAGTTAGCAACAGCACTTGTTCGGGTAATAGGTCCCCA	T/A	CCTTGGGAAAACATCCTAGAGATGGAAGTACACCGGGGGAAGATGCAATGAAACAGAATCTTTGGGTGCCTAAGACTGTAAGAATTAATGACCCAGAAGAGGCAGCAAATAGTTCTATATGGTCAACTTTGGGGACAAAGTCTGAACAGA	CDS	T<->S	Glyma15g29870.1
Map-2871	Gm15	34512273	E	71.81	CCTACACTAACATCATCATTGTCTCCTGATCCTTCTTCCATATTTATGTTTATACCATCAAGACACAGGCGATACACATCGTTAACATCACCACCAAGTGTACTACTTGGCAATATCCCTGATGATGGTGCCCACATAAAATCTCCGATA	A/G	CCACTACATCCTTAAAAAGTATAGTTAGTTGATGAGCAAATGAAAGTCCCTTGTACCTAAATTTTTCATATAAAGGATTTTCCTGCATGTTTACAACTCATCATATATAATAGTCACACTAAATATAAGCTTTTACCATATATTAAGTAA	CDS	V<->A	Glyma15g31300.1
Map-2890	Gm15	39992796	E	72.22	ATTTATTATGCAGTCTGCTGACTGCCATACGTAAAGAATGTCTAAGAGTTATGGATTATAAAGAGTTGCTTTTTAACGATTGTGGTGATCGTGTTGCTTAGTTGTTACATGTTCAGTTAGTTACCCCCTTTGTACAAAACCCAAAAGGCA	G/A	TGTTCCCTAAGAGTTTCTGATTGTGAACACCCACTTGTTATTTCCTCATGATTCAAGTATATGCATAGTGAGATTCAATGTGGTATGTGAATCCCCAACAATTTAATCTTGCAGAGTCATGTGCAAGTGTGGCTCTTGTGGTACAAGAAA	Intergenic
Map-2918	Gm15	45014852	E	75.22	TTATCTGAAATCAATTAATGTAGAAAAAAAAGCTATCAGACATGAATAGATCTATCCAATTGACGGTACTAAAATAAAGAGAAAAAGTTAAGGAAATACAAGGATGCAACTTTACCTCTAAGGCTTGAAGGTCAATCCTGCCTTTGGAAG	A/G	CCATGAAAATGGAGGCCAGTTGTCCTCCACAATGGCAGGAGGCTCTTCTGGAAGCTGAATGAATTGCTTGATTCTCTCAACAGAGATAATATAGTTTAATAAGTTGCAATACCATCAAGTAAAAAATATTTGGGTTCCTGTCAAGGTGAA	CDS	P<->S	Glyma15g38530.1
Map-2921	Gm15	46886112	E	79.56	AAGGATGGAAATACTGAAACAAACAAAGGGAAGTTTCACCACCCTTTCTACACAAGTCTCAACTGGAAAGTTGAAGCAAATATCCACTCACAAATCTTTCACGAAGACGATCAGTTAATGAGACGCCGGACGAGTGACCCTTGGCCTCAC	C/T	GGAGTCTTTGAAGGACTCACCCTACAGAATGAGAATGAAAATCAAATATGAATCAACAAATTTTAGTCGAAACTTGCATAACAAAAACTATGCTTCAGTAAAGGCACCAAACCTTATTGGCTGGGTCCCCAAGAGCATCCCACTACAGTT	CDS		Glyma15g40060.1
Map-2928	Gm15	47988730	E	86.85	TGTGACAGACACCATTGAGTCCATGTCCCCACTGGATTAGCAAAAAGAGTCAAACATAATTAATATGTATCTACCCATTAATCATTGATTTGGATCCTCTCTAGCCAGCTGCACTATCTCATGTAAGAGATAAAGAGACATTGAGGCTAT	A/T	AATGAGACTTGCTAAAAAATTTAGACGCAATTCTTTACATGCTTTTCATACCATTCTCTAATAAAAATTAAAAATTAAAGTTTCACTCCAATATCTTATACAGACTTTTCAGTATTAcGTATATTATTAAAGTGAAACTCTAACTTTAAC	Intergenic
Map-2946	Gm15	49563606	E	95.26	ATGCACCAACATTCCACTAAGGACCAAAGGGGAACATGTGGGGGATTGGGAGCATTTGACATTAAGGGTAAGCAACTTTAATGGAGAATTATGGAGGGTTTATTTCTCACAACATAGTGAGGGTAAATGGGTGGATGCATCTGAGCTTGA	G/T	TTCCAAAATGGTAATAGACCCGCGGCTTATTCTTCCTTGCATGGCCATGCCTTGTTCCCAAAACCTGGCCTTGTTATGCAAGGGATGAGAGGGTTAGGTGTAAGGAATGATGCAGCTAGAAGTGATGCAGTCATGGATATGGCAACTTGG	CDS	D<->E	Glyma15g42170.1
sat_381	Gm15	50282249	E	100.54
satt231	Gm15	50497702	E	104.21
Map-2968	Gm16	775192	J	0	TTGCTGTTGGGTACTGACTCAGCTTTATATACTCCTTAATCTTATCTCCTGCGGTTTGACCCACCATAGTAGCTGCTAAAAGATGCGCATCTGCAAGAAGCTCTTCACCGTTGGCTTCAGTGTTGGCCATAATCATTCCCAACCCACCAG	T/C	AAGTTTTACTGCACTACCTTTTTCAACTCTGGCATTCCCTCCTCTATCACAAACAACAATTTTTCCTTGCACTTTGGAAGATTCTAGAGACCCTATGTAACAGTACCTGCTTCCAAAAAAAGAGATATAAGGTGAGTTGATGATTAATGG	CDS	T<->A	Glyma16g01090.1
Map-2971	Gm16	1600606	J	6.49	GCACTAACTATATTTCCAAATCTGCAAAAGAGATCTCTCAACTGTTCGGGTCTAACAGTCTTTGCAAGATTGCCAACATACAGCTTATGAGGAGATTCATAATATGAAATTCTCTTGGTTGAAGAGTTCATTTTGTTAAAACTCCTCCTT	T/C	TAGAATTCATCTCAATTGAAAATCTAACCCGCAATTCGCACCCACCAACATCCTTCAGCCAAAAACAGAAAAAAAATAGAATCAAACAACTAGGGCATGATAAATCTAATACAAGCAAGGGAGAGACAGTTTCCCCCTACAAACTGATCC	CDS	E<->K	Glyma16g02080.1
Map-2976	Gm16	2611170	J	12.51	AAATTATGTTCAGTGTATCCATGTTTTTGTGGTTTTCATTGTTTATAGAAACTCTGAAAGTTCATTGCCTTTTATTTGCAGACTGAGGCATCCCCATATCAGTACAGAGGAATGTTTCATGCTTTGTCTACTGTGCTCAGGGAAGAAGGT	G/C	CTCGTGCTTTATATAAGGGTTGGCTTCCTTCAGTTATTGGAGTTGTGAGTAATATTCTCATAATATATTTTCTCTTTATAAAGATGATGATTATGCTTATGATCCTGAAGATGGATTATAACAAATGCAAACATGCTTTAATTACAATCT	CDS	A<->P	Glyma16g03020.1
Map-3002	Gm16	3962455	J	19.53	GGAAGAGATCCTGAACCAAGAGCaGGAGCAGAAGCAGTTTCGGTTGCCAACTCTTCGTTTTCATGTGAAGGTTGTAATGGTTTTGGTGAGTAGGTGAAGGAAAGATCTTTGTTGGCAGCAAGAGCTTCGAGTTCTTTCTCCTCTAACCCT	A/T	TGGTTGGGCCTAAGCTGCATCTGTCTGGGGTGTGTTTGGCTAATGCATCTTTGAACTTCTTGATCTGTAATTAAACCAAAACCAAATATTGATATTAGTAAGAAATCTATCATATTACCATGAAGCAACATAGTACATGAACAATCCTAC	CDS	I<->K	Glyma16g04700.1
Map-3008	Gm16	5192122	J	30.16	AATCAAAATAATTTAATAAACCTCACATCTGGTGAAGGTATGTGAATTTTTAACAGCCCTCGTTACCTTTTTATTTTTATCATTTCATCAGTCTCATTAATATAAAGATTCTATGGTAGGGAGAAGAGAAACGTCTGGAAATTCGTCAAT	G/C	AGTAGCATGACAGAGGCTTCTGGGAAAAAGGAGGTTCGGTTTAGATCTTCCTCCTTCAGTGAAGGTGCTGTGTCAGAGACATCATTTATAGATATGCTCAAAAAGCCCGTTCTTCCTGAGGTGGTGGTTGACTCACATGCAGCCAGTGGA	CDS	U<->S	Glyma16g05800.1
Map-3017	Gm16	6765491	J	42.8	ACAGGCTGAGGAAAACTCcaAATATGATGGCTTGGACGACATCTTATTGTGCAACGAGATCTTAGATTCTTCTGCTCTGTTGAATGACTCTGGATTGGACTACACCAATCTCGATGACATTGCAAGCTATGCTACACAAAGGGCTAGAAA	T/C	GATAATGAACCTTGCGGAATTTCTCTCCTGGATACACTGGAATTGGATACTCCAGATTTTGATCTTTCTGTAAGCTGGATCACATTACCCTTGCTGACTCTACTTTTTAGAGTTCTCCAACTTGCTAACATAGTCTGATTTTCAATTTGC	CDS	U<->R	Glyma16g07500.1
satt280	Gm16	18769597	J	51.04
satt456	Gm16	NA	J	53.95
Map-3031	Gm16	15093996	J	55.38	GCCCAAgGCAATGAGAAAAATCTATCAACAGCTGTTTCAACAAACTCTCCTGTATGATACCtTGATAAATAATATAGCAATAGGTGATCAAGAACACACGAAAACCATATTCACAAGCTTTCATTGTTGGATATTGTTTTGCATATGTGG	T/C	ACAAAATCCTACCACTCACACGTCATAATCCTGTCAGAGAACAAGGTATGAGCAAAAAAACAAAATATAAATGTCAAATAAATCTTTGTCAACATGATAAGAAATAGAAGTGATTCAAAATCCTGACCTGCAGTGAAAATGCTAACAACT	Intergenic
Map-3033	Gm16	15638877	J	55.38	CGTGAGCAGTTCTGGTAGGCAAGATTAAGCGTAGCTCGGTGAGCAAGAACAAGCACCTCACTGTCATTGATTTCAAAAGCCCCATACTTCCCATCCGGCAACACCCAAGCATTGGTTTGACCATACATTGTCTCAGCTGTCAAAGTTGCA	G/A	TAACAAGAAACACCTTCTTTCCCTCCAACACCTTAAATTTTTCAGGAAAAGGAGCAATCAACTCCATCTTAATAATAGTGTACTCTTGAGGCTGAACTCCCTCACCACTAGCCCTATCATGATCAACACGAGGTTGACCATCCAATGGAG	Intergenic
Map-3037	Gm16	17163247	J	56.4	ACGATGTGTTTCATGTATCCCAGTTGAAGAAGTTTGTAGGAGAAGCTAGCACATCCAtTCatTGCCCAAGAAtTGATGAAGAAACAAGAATCGAGGAGCCAGAGGCAATCATAGAAAGGATGACAaTCAAGAGAGGAAACAAGGTTGTTA	C/T	TAAGTTACTTGTCAAATGGAAGCATCTTCTGCTAGAGGATGCAACTTGGGAATTCTTCTTTGATTTGAAGAAGAAGTTTCCTAACTTTAATCCTTGAGGACAAGGATTAGCTTAAGGAGGAGGGATTGATGCAGGACCCTAATAATAGTT	CDS	I<->T	Glyma16g16070.1
Map-3038	Gm16	18016334	J	57.63	TTTCCTTTATTATAGTGTTCAAAATGCAGAAGTCTTATGTTTAGGACTTGTTTCAGATGCAGATTTTATGCTTGTTTTGCCTCTCTTTAGGTCAACTGGTGGTATCTTGCTCCAAATGACACCTCCTAGCATCCCAACTACTACATTGAA	C/A	AAATGGTTGAGGCAGATTTTTACTTTTTCTTGTGCAAAATTTGTTTTGCACCTCTTACATAGTACACACATGTTTTGAAATTCCTAGTTTAATCAAATAAAGAACATTTTAGTTTCAAATTTATGTTTGGGAAATGGTGTTTTTGTCATG	Intergenic
sat_412	Gm16	18435677	J	58.66
sct_001	Gm16	26989198	J	60.55
Map-3094	Gm16	27560685	J	62.41	AGTCCAATCAATGCCTATAGTACACAATGAAACACAAGATATAGTTAGTGAAGTTACTCTCCAAATGATGTACCAAGACAAAAAGGTTTCCCCTCAAGTGTGAAGAAAAAAGGAAAATGTCTTACCATCTTTGGCAGCCAATGACACCAT	A/T	ATGTCATCAATACCCTTTTCCATTCCTTTTAGTCCACACATGTACACAAAAGTGTTATCCTTCTTCAGTAATTCCCACAGCTCTTCTGCATATTGAGCCATTCGGGTTTGGATGTACATCTTCTCTCCGTTCTCGTTTGTTTGCTCTCGG	CDS		Glyma16g23710.1
satt215	Gm16	28589359	J	65.13
Map-3115	Gm16	29144193	J	68.95	ACTTGTGGAATGAAGAAGAATCTGGCATTTCAGCCTAATTCCCTGATGTAAATTCAGGTAGTATAGTTCTTACCTGTTTCCAACTAAAACGGTTGGTTCTTTTACTATTTCCTTCACAAAGTCAACAACTTGATCTCTCCACACCATAGC	G/A	TCATAATCTATAAGTGCTTTGTCACTCCACCCAAAACCGAGCAAGTCTAAGGCATATACCTTGTGTTTCTTAGCCAATTCTGGAATGTTGTACCTGGAGATATAAATAAAGATATATAACTATCTCCATAAATAAAAAATGATATAATCG	CDS		Glyma16g25200.1
Map-3130	Gm16	30993460	J	83.45	TCAGATTGCTCTGAGAAACCAAATAGAAGGATCAAGAGTCTATCATCAGGCAATATTAAGTGGAGTCCGGCATCTTATTCTAAATATGATCAAAATGGTATTGCAGATCATGTCAACTATGATTCTAAAGAGAGTGGAAGCTTGTATGGT	A/G	ATGGTGACATTCAGTTTCAAGGTGGGCCGGAGTCAGTCTCATCCACAGATGACATTCCTGGTAATACTGATCTGCAGAGGCCTTCTGAGGTTGGTCCTGAAAGTAGAAATGGTACCGAAACTGTTCTCATGGAAAAGCCATTTCAAAAGA	CDS	N<->D	Glyma16g26890.1
Map-3141	Gm16	31954379	J	95.56	TTTTGGCAAAGGTCTCTGGGTCAGCAGAAAGCCCAGCAGTGTCCCAACCATAGTCACCTGGGAATTCACCAGTGAGGTAGGATGGGGGCTCACCAGAGAATGGGCCCAAGTACTTGACACGATCTGGGCCGTACCATGGGCTTCCTGAGG	T/A	AACAGTCTTGGAGGCTGTTTTTCTCATGCTAACCCTTCCAACACCAAGCTGAGGGGTGGAGGGGGCAAGCTTGATAGCTTGGCCAGCCAATGATGATGAAGAGAGAGCCATTGTTGAAGCAGCCATTGTAGTGTTGTATATTGTAAAACA	CDS	T<->S	Glyma16g27990.1
Map-3157	Gm16	32835121	J	98.05	ACTTTTGTGGCTACTTTACGCCTTGTGCAAGAGCCAgTTACAGCCATCCCAGATGTTGTTGGGGCTGTCATTCAAGCAAAAGTTGCTTTTGCCCGGATTcTTAAATTCCTCCAAGCACCTGAACTGCAAAGTGAAAAATTCCAAAACAGG	G/C	GTTTTGATGATAGTATTCGAGGCTCAATTTTAATCAAATCTGCTGACTTTTCATGGGAAGGTACTGCATCAAAACCTACATTGAGGAACATAACCATGGAGGTTAAACACACGCAAAAGGTGGCCATTTGCGGAGAAGTTGGCTCTGGAA	CDS	G<->R	Glyma16g28890.1
Map-3166	Gm16	33974321	J	106.15	AATATAGGTGGGTCAAAGAAGGAAGAGATTGGAGAGTGTGTAGCCAATGAAATGCTTTGGATAGGTTTGCATAACTCAAATCAAGATATTCAAGCTTCCACATACTTGATACCCATTCTACATTTTCAGCTAACAGAGGTTCGAGATCAg	A/T	ATAACCTCCGAGGTCAAGGTAGACCAAATTGGAGAGATTCCCAATCTGAGATGGAATCTTCCCCATGAATCCAGTAAGAGAGAGGTCGAGGTGAGTCAAGGAGGTCATTGCACAAAGGAAAGAAGGAATTGCCATACCTTCAAAATAATT	CDS	F<->Y	Glyma16g30320.1
Map-3175	Gm16	35404869	J	108.86	ATTTTTTATTTTGAGAAACAATTGCCATCTGTTTGCTGATCTGTTTTTCATCTTTGATAAATTGGATTACTATATATGGTGCAGCATCTCTCATGTTCAAGTTATGGGACGACTGCTTTTTCCGGAATTTGATGTCAAAATTCATCATcG	G/A	TCAGGAAAGTGTACCTTGAAATACTGCCCTCAAACAGATTGTTATATGTCTTCTCCAACATCATCACCGAGAAGCAACTCGAGTAATCCGTCACGCCTGCGGACCATAACCTCAAGCATAATGCAGAGGGGTGTGAGACGTTGGGAGCAA	CDS	W<->U	Glyma16g32240.1
satt431	Gm16	35718476	J	111.81
Map-3182	Gm16	36105272	J	113.03	CTTCTGCTTCCCCGTGAGGATCTGGAAAAGAAGGACTCCAAATGCATAAACATCACTTTTCTCAGTGAACCGGCCGGTAGTGGTGTATTCTGGAGCTAGGTAGCCCTTTGCTGCGCTACCCTTcAGCGCGGAGAAGACAACATCATTGGT	A/G	AGAAGCTTGTACAGGCCGGAATCTGAAAGCAATGGGTTGTACCGCTGATCAATGAGCACTTTCTCAGCTGAGATGCTTTGGTGAACAAGAGCTGGTTTGTTTGCTTTGTATGCATGTAAATATGCTATACCTGGTTAAGAACACAATGTT	CDS		Glyma16g33010.1
Map-3198	Gm16	36521794	J	114.46	CCTCCATTATTTTGTTTTTCAGTTCATTATATCTGTTAATGCATGTTCGTCTTATTCTCTTTTAATGAACGGTACGCTATTTATTCTTGGTGTTATTCTGAGTTAAAATCCCCTTGAACATTTGCAGCATCAATAAAGTGTCAGATTTGG	A/G	CTCAGTACGATCAAGGCTTTCCAGCAACGAGACTGTTTGAGAGAAGGGTTTTTACTGACTGATAATTGAATAGGATACGATTTATAATTCTGTTAATTTTTGCTGCCTTTAATACTTGTAATTAGATGTTGGATTTCTTCATAATTGTTT	CDS	D<->G	Glyma16g33660.1
Map-3212	Gm17	2372043	D2	0	AATAATATAAGGAAAAGAGGATGGAAAAGAAGAATGGAGAGAAAGTTAACCACACATAAAAGAGAACTCATTCATTGTAAATTGTTGCAGTGAATGACACATCAAACAAAATAAAATTATGATATACCTCTGTTAATCCAACCATGCTAA	G/T	TTCAGGATGAGTGAAACAAGCAGCTGGGATGCTTAAATGATTGAGCACGTGATCTTTTCCAGTGACTTGTTCAACCACTGTTAGACAATTTTTTCATCAAATGATATTGCTGCATAAACTAAATTTTGGAAAAGTTACATCAGTTACCAC	CDS	L<->I	Glyma17g03560.1
Map-3221	Gm17	3458290	D2	8.13	GATCCCGCGATTCcGACCAACAACAAAACGAAGACACTACTACGATCAATGTCGTCGCATGCGAGGTTGTCCTTTTCGAACACTTGCTCTGGATGCTCGATAACGCCGACCCACAACCCGAGTCACTCAACGAACTCGTCGACTTCTACG	G/C	TTGCTAATGCTAGCTACTATCTATCCCATACCTTCCACGTGTCCCTATCATCCCACATTATTAAAAAAAACACGTATATTATATTATACCACTTCCGATTAATTTTTATAAGAAACAAGTAATTGCAGTGTATTTTACACAAAAACTTGT	Intergenic
Map-3231	Gm17	4142430	D2	9.59	GTTCATAATCATGAATTCTACAGCTCATTACTAACACAGTTACACTGCATATATGTCACAAATGAGCTCCAGTTTTCCCAGTATAACTGGAATCCCTATATCAGAATGAAGATTACATTTTTCTTAAATTGTCTAACCTTGCCTGCAAAT	T/C	GCTATCTATCGTGGCATCATCATTCCCAACAGTTTCAACTTGAGGCACCTTAGTCTTTGCAGCTGAGGCAGCAACTGCAGTTGATGGTGCACTCAAAAGCTGAATATCAAATCAGAACATGTTAGGTAACATTATGGTGACTAGTTCATA	CDS	N<->D	Glyma17g05880.1
Map-3249	Gm17	4918617	D2	14.23	CAGTTCATTCACCCTCCGTTGTTGCTCGGCCAAACCAACAACACAGAAGAAAGGAAGAAAAAAACCACAGTGGTTATTCTCAAAaTGACCAAAACACAAGTTGAGACACTGAAAAAGACAGCGAATGAGAGTAACAGTGGTCATGCACGT	T/G	GTTACACTCGTTATGAGAGTGTGACTGGTCATGTGTGGAGAACTGCATGCAAGGCAAGAGGGCACAAAGAGGACCAACCAACCGCGCTAGGTGTTTGTGTTGACTCGAGGAGTCGCATGGAACCTCCTTTGCCAAAAGGATATTTTGGGA	CDS	C<->G	Glyma17g06850.1
satt458	Gm17	6053036	D2	17.76
Map-3269	Gm17	6713645	D2	27.44	GAAGCACCTGCAACTGGAGGGCCTCTGACCTGGAGCCAATTTGCTTCCTCGCCGGACGAGCACTGCCAAAATCCATCAGTATGGCAAGAGGTGGTTGTCCTTTTCTATGTGTTATGAGAACATTACCAGGTTTGACATCATTATGAGCAT	A/G	AGGAGGATCAAAACTGTGCATGTGCTTGAGTCCTGCACAAAGCTGTTGATTTTACAGGGTTAAAAGAGTTTAAGAACAAATTTTTTTTAAGTAAAGTAAAAACAATAGTAAACCCTAAAATGTCAAAAGTTATACAGAAACTAAGGCAAA	CDS	H<->Y	Glyma17g09060.2
satt372	Gm17	7811367	D2	35.69
satt002	Gm17	9088800	D2	40.27
Map-3288	Gm17	9409139	D2	42.15	TTCAGAGATACCCCTGTTCAGGGTTTTAGTGGCTGCAACACAGCAAGTACACTATTTTACTTAGCACACACAGTGAGAAGTGATAATAAAATGAAAGAAAATGAGCTATATACCTTCATTAGCACCTTTTTTGAGCTGCTTGTAGTTGGC	A/T	GCTTGTTGAACAAGGTCTAGTATGGTTATTGAGAGTTGGGCATCCGCCAAAGGGTAAGCTTTGGGGTTCACTGCTTCTCCTGTCTGCATTTTTTGCACAAACGCGAACACAAGAAAGAAAATTCAGCAGTGAATCGAAATTGACTTGGAA	CDS		Glyma17g12430.1
Map-3289	Gm17	10810056	D2	53.68	CTGGGCGTGCGTGAGAGAAGAGAGTGTGTTCTAGTAAGGGAGCTGGAAGACCAAGCGATTGAGACAGGTGGAGTTAGGGAGGTGCGTGGAGTGAGAGTAGGCGAGCCAAGCTTCTTCAATTTTGCGATCGTGAAGGAGGGAGAGAAGCTT	A/G	TGATCGCAGATTCTGAGGAGGTTGGGGCGGTGGCGCGTTGGAAGGGAGAGAGTGGATGTTGTAAGAGAGTGACATTCATAGTGATTGTTCCTTCATCTGGGATAAGTTCATCTAATTATCTCTACCAAGTCATCTTGTTATCCAAACAAT	Intergenic
Map-3291	Gm17	11731165	D2	60.44	GGAATATTCAAGAATCCATTGTTAAACTAAAATGAATTGTCATTGTGTTACAAAACTATTACTTGCAGGGcTGACAGAGTACACAGTTGATGTGCGCAAAAAAGAAGTAACTATTAAGGGAGATTTCATAGCAAATTGCAATTTCCAGAA	G/T	GAAACCATTAGAAGAAACACCCTGCAGAGTGCGAACGATCCACCCAAGTCCCTGTCTACGTTTTTAACTCACTCAGACGAACATTAATCAAACAAACAAAAGGCTTATCCTAGTTACGAAGTTTAAATTATAAGGCTCTTTCATACCGCA	CDS	N<->K	Glyma17g15000.1
satt397	Gm17	11724482	D2	60.64
Map-3300	Gm17	13427792	D2	72.57	AAATTTGACTAACACTGTTATGTTTTTTAACATTTTTTCAGGTTATGAAGATGCTAGAAAGAAAAGTAGTGATGGATCCTACCTTGCTGAGATTAAAAATTACACGCATGCGACAGGATTCGTTaAGGGGAACTAGCAAAATTTTATTGG	C/T	TTCGTGCTTGGTAATTATGACTGGTTTTGAGTTCAAGTTTTCTTTCCTTATTGTGTGTCAGTAATTTAACTTTGATTTTGATATTTTGTTTTTTGTAAATTTAGAACCCATCATTTTGCCAAGACACTATTTACATGGTTAGCTTGGCAT	Intergenic
satt389	Gm17	14024896	D2	73.99
sat_365	Gm17	29227047	D2	75.84
Map-3335	Gm17	20346510	D2	76.44	CTCTGGTAAATTTGGAAGGTTAATGCAGTTTGAGATGTCCATATGTCTTAGATTTGAAAGTTTTCCAATAGAATTTGGTATCTCTTCCAAATCAGTACAAGAACTTAGCCTTCGAAGTTTCAAATTGTCCAAGTTTCCAATTTCTTGAGG	C/T	AATGCAGAGAGCTTATGGCAATTGGTAATACTGAGCATCTTCAAGGTGGTGATATCACATAGCCCCTTAGGCAATTCTACCAAATCTTTGCAATAGTCAACATTCAAATCTACTAGATTTGGAAAAGCATATGAAATTAGCATGTTTCTG	CDS	Y<->C	Glyma17g21130.1
satt488	Gm17	27766977	D2	77.24
sat_194	Gm17	20438248	D2	77.45
satt514	Gm17	18770846	D2	77.45
satt543	Gm17	30637442	D2	78.66
satt311	Gm17	18436187	D2	79.67
satt574	Gm17	31915278	D2	79.87
satt301	Gm17	37009236	D2	83.53
Map-3419	Gm17	37860824	D2	86.04	TTTTCCAATTTCCATAGTTCATGAAACTTAGAAGATAAAAGGATTTCTCTATTAACTTAACTCCTTCTTCAGTTTTTGCATCCTGGAGCTGCTTCAATTAACATTAACAAGTCCATCTGGAAAATGTATTTCCAAGAGTTACTTCCATTG	C/G	TTGCTACTTCGGGGGATGATGGAAACTATGCACAAACTGCAGCTAATGATCTTTCATTATTGCAGGTAAGATATTCTCTGGATGTTCTTTTACGAGTATGTCCATGGATGAATTTATGTATAGCAATCTTACAGTTTAACTTTGGTCGAC	CDS	V<->L	Glyma17g33940.1
Map-3441	Gm18	1025748	G	0	TGAACAAGATGGATGTAGTTGAACATGTTGCCCAGTTTGTGCCACTTCATAACCAAGTTGATTGCAGCCGGAGTACATGGCTACATTCTCAGCAAGTGAGAACAGTATTACCCTTTTCAAATTCTTATCATGATTAGAGGGCATACAAGG	G/A	TCCCAACGCCAGTAACTCGGAGTAACAACGTCATGTTCACGCTCAAGGCAAGTTTCTAACTCCAAAATTGTGTCTTGGCACCTCCTCATGGATTTGGCATTGATACTGTTTTCCCAACACCATTTGTTCTTCCTTTCTCGAGGCAAAGCT	CDS		Glyma18g01820.1
Map-3447	Gm18	1187186	G	0.83	GTTTGAAGAACCTCATCAATTGGTTCTTCTCCTTCAGCGAAAGCTTCTTGTCTCTAAAAATCGCTCCTCaAaAATTCGGCACGTTCGCCAAACTCGCGTTCACTTCGTAGACGAAGCTCTTGTCGATTTCTTTGAACTCCAAATACTGtG	C/T	CGCGCCCGATTTCATCAACAAATTGATCGTCTTGTCCGCGCAGAACAGTGCCCTTGAACCTTCCAAATCAATGTTGAATTTTcGTTGAGAAATGCAGATTCATCGTAGGTCGTGGTTTCTGCGTCaGTGCAGAGGGGTTGGTGGATGAGG	CDS		Glyma18g01990.1
Map-3448	Gm18	1438075	G	2.46	GTTCTAAGTTTCGGTGTGTCTTTCTCCTTTTGCTTAAGGTAGCTTAAAATTCACACGATCTCACGCTAAGAGCGCCCTTCTGGGCTTAGCAGGTATGGCaGTGATCACGCACTAAGcGCGACGGCATCTGGGCTTAGCGAGTATGGTAGC	A/G	AGCACGCACTTAGCGCGAGATTCACACTAAACGCGCCTTTGGGCTTCTTCATGAATCTTCTTCACGCTAAGCTTGATCTGACTACTAAGTGAGACGACGCGCTAAGCCTTTCTTGTATGCTAAACAAGCTGTCTCCATCTTCAATTTTTT	CDS	K<->E	Glyma18g02290.1
Map-3450	Gm18	1510523	G	3.06	AATTAACTGCGGGTCTTCATGAAAAGGACCAGCTTACCAAAACATGGGGAGGGCCAATGTATATCTACTTCCATTCAAGTCATCAAGTAGATGACTGATGACTCTTTCAAACTCGGACTCATAGTAGGCCTAATGTTTTCAACTGTTGAA	T/C	ATGCTCGGGTGGAAGAGCCGGGGGAGACCAATCCGATCCTGTCAACTCTCCATCAACATCTTCAACCACATACTCCTATGATGAGAAGCAATAATAGTTTCACAATCAACAATTCAAGACGACGTCAGAATTTTTCAGGGCATCATGATG	CDS	I<->V	Glyma18g02420.1
Map-3455	Gm18	1727032	G	3.86	CGCCGGTGAAGTTTGATTACACCGGCAATGTGAGCCGTTCGCTGTGGCAACCTGTTCCCGGGACAAAGGCACACAAGTTGAAGTTTGGGTCGAGGGTGCAGATTGTGTTGCAGGATACTAGCATTGTCACTCCTGAGAACCACCCTATCC	A/T	TCTTCATGGGTACGATTTCTACATTGTTGCAGAGGGTTTCGGGAACTTCGACCCAAAGAAAGATACGGCGAAATTCAACCTTGTTGATCCACCTTTGAGAAACACAGTGGCTGTGCCTGTAAATGGATGGGCAGTTATTCGATTTGTGGC	CDS	H<->L	Glyma18g02690.1
rhg1-I4*	Gm18	1715367	G	4.26
satt309	Gm18	1736305	G	4.26
satt570	Gm18	3162724	G	8.46
Map-3496	Gm18	5111735	G	18.59	AAAAAGGAAATCCTTTATTAACAGGCTATATATAACACAATTAGACCACTAAGTGTCAAAGTACATTTGTTGAATTATATGCCCTCCAAAACCCATCTGGGGACAAGCCCGGTAAGAAGCTACCATATTTTTCACACCATAAATAGCCAA	G/A	GGAAGAAAGTTCTGCTCGCAAGTGATACTGAATATGCAAAAGCCACATGGGACTGGATGTGTGAACCATAAAACAAACTAGCAATGCAACTATTCTCATTTTATCATGTAAACAAACTAGCATTGCAGACAATAAGCACAGGAATGCTAC	Intergenic
Map-3509	Gm18	7612662	G	34.01	AATCACTCTATTGTGTCTCGCAATTACACAAGTCTGTCTTGCTGTGTTTTTGAGGCCTAAGAAGGATCACAAGTACAGAATGTTTTGGAACATTTTTCATTATtTAGTTGGTTATTCAATTATTGCCTTGGCCGTATGGAACGTCTTCAA	A/G	GGTTTTGACATTCTCAACGCTCAGAATATCTGGAAAAAAACCTATGTGGGCTCAATCATATCCTTGGCTATAATTGCTGTGGTATTGGAGGTGATAACTTGGATCTGGGTGTGCAAAAAGAAGAGGGTCAAGGAGCCTGAGAATCATGTT	CDS	R<->K	Glyma18g08860.1
Map-3521	Gm18	9175260	G	36.96	TGAACTGATTTACTATGGCTGTGATCCCTCATAAAAACATCTACGGAGGTTTTCTCTGGAAGCTTTGATTTCATTTCTTCTGCAACAGATTGATTTTTTCCTAAAATCTCAGTTAAGAATATATCAGTCTGCGGTGCATTTTGTTTTGTT	C/T	TGTCACTAGCTTTGTTGTAATCATCTTTATTTAGAGAGGATTTTGCCTGCTCGGGCAGACCAAAATTGAATAACTGAGGCAATTTGATACCATTGTCCCTATTCACACTTTTAAAACTGCAGACAGAGCCTTTGCCAAAAGAAAGAAAGT	CDS	K<->R	Glyma18g10310.1
Map-3572	Gm18	33478470	G	53.01	GTAAGGTTTACAGGTTAGGTTGTACTGTAGGAGATTAAAAAGCCCCAATGAAATGGAGCTAATAAGCCTGTCATCAGTTCCCTAGGTAGCTCTTTTTATTTTAATCTTCATTTTGAGAGCAACATGAtCTATGAATCTATGATATTGACT	A/G	GATGATTTGGCTATGTAGGAATCTCGACGAAAGTTCATATGGGAAGAGACGTCGTACTTAGAAAGATGGTGGAGGGATGCATCAGATGAGATGAAGGAATCCTTCATCAATTTGGTAAAAAATGGACAGCTAGAAATTGTTGGAGGTGGT	CDS	G<->R	Glyma18g29160.1
Map-3573	Gm18	36976377	G	53.21	AGGAAGTAAACCTTTCAAATCAATTGGCAATCCTGCAACTTCCTTGTTTGAACTAGACTCGGACATTGCCTTTGTTAGGATTTTGCCATATTTTGCAGCACCTGATGTCATTGCCAAGCCCTGATGGAAAGGTTGTGCTGATGCAACATG	G/A	CAAACACTTGCCAGTTTATAACATGAACCAACCTTAGATCTACCTCCAAGAATTGCAGGACATACATTTGCAATCCTTTGTGATGAAGGAATCTTGGGTCTTGACATAGCAATTGGCAAGTTGGAAACTGTTGTTGTTGCCATCTTGTCC	CDS		Glyma18g31780.1
Map-3567	Gm18	23391165	G	54.46	ACATAAATCAAACAATTGTTGATTCAGCTTTTCCATGTAAGATTGTATGTTGTTGCTTCATGTTGTTTTATCTCTTATTTTCTTCAATTCTTTCTTCTAAATTACATGTTGCAGGGCATCAATTCTTTCTTCTTTTCTTCGTAATTACTT	G/C	TTTTCTTACTCCTACTACAGGTTCTTGTGCAAGAAGCAACATACACTCCGACACCTCAATTTCATCAACATAGTCCTTCACCTTACGTTGGAGCTCTAAACACAAACCTTGCAATTCTTTATATTGAAAGACTTGTGTCACTTCATGTTG	CDS	E<->Q	Glyma18g20830.1
Map-3575	Gm18	38327046	G	55.48	CCTCTAAGGACTGGGATCTAGAGTCTATTCACAGCTTGGAGGTTTTGGATATCATAAGGAAACATGTCAGTACTGTGACAGGTTTGAGATCAAATCCTAGTGTAAGGGAGAGTTGGGAAACAACTCCTATTCGACAAGTCTGGCTTGCCC	G/A	AGTCTATGTTGCCTCCATATTATATGGTTACTTTTTGAAGTCAGTTTCATTGAGGTACAACCTAGAGCGAAGTCTGTCTTTGTCTGACCATGATTTTCATCATGGTCATAAGATCGGCCCTTCATTTCATGACATGTATCATTCCGGGGC	CDS	R<->Q	Glyma18g32850.1
Map-3580	Gm18	40370595	G	56.51	TAATATCTTTCGACATCAACCTATGCTTCGACATAGGTTGATTTTATAATATCTTGCGAGCTAAAAACTTCTAACTAAATGCTTATGTGTAACATAAATTGGAAAATCAAAATTTTGATACGTACTGGGTATAGTTCAAAATCAGCAGCT	G/A	GTCCAATGTTTAATATGTTCAGAACTTCAGTTTTTGCCAGGTCATGCTGTTTAACACTTGTCAATAACTCATTGATGCTCTCTCTTGTTTGAATTGAAGCAGCAGTGTCAACCAAATAATCATAAACCTGCTAGATATATAGAGCATTCA	CDS	U<->Q	Glyma18g34290.1
Map-3589	Gm18	43357221	G	56.71	AAAAAATATAATGTACTATAAGCTTGGGATTTGGATAACATAACATTAGAAGCAAATGGCAGTGTAAGACCTACCTATTGGGCAGATCCAACTGGGTTAGTGTCCTTCCCTCACATTGCGCTAAGTTAAGGTTGAACAACATGGTGGTCC	A/C	CTTCATCAAAAAAGAAAAGCAGAATATCTTGTAATGTAATAGAAACCACATTACATGCTTATCAAACTTGATTTGCTCCATTCTATAGATTACTAGAACCATGGTCGACCTGCTATTGATAATTTGGTACCATCAAACTTTATTTGCTCC	Intergenic
Map-3591	Gm18	45523004	G	57.53	ATTTCACCTCATATTTATAACCTAACAATTTCAACTCAACAACATAAAAATCTTCAAAACAAAATCAATCAACACACAAATCAAAATAAAAATCCAGATCAATTAACCCAAACTCAAAATCATATATGAAACCCACAACAAATCCAAACC	C/T	AAAATCAGGTCCAAAACCCACAAGAAACCCAAATGCAAAATCAGTTCCTCTTCTTTTGCTTATCTATGGTGGTGTCATATCTTTGGGGACCATCGGAGCAAGAAATATGATTGTCAGAGCTTTGGCGCTAAAACCTGATCGTCCATTAGA	Intergenic
satt533	Gm18	46265558	G	60.5
satt564	Gm18	47617795	G	60.89
satt199	Gm18	52465727	G	63.83
satt505	Gm18	52486761	G	63.83
sat_164	Gm18	53656448	G	66.38
Map-3665	Gm18	53531096	G	68.66	TTTTGGGGAGAAACCCTATTTACaATGAGGAGAGGGAGATGCCCGTGATTGGTGGAAGTGGCCTCTTTCGATTTGCTAGGGGATATGCTAAACTTAGAACTTACTGGTTCTCACCCTCCACCAGAGATGCCATTGTTGAGTACAATGTCT	A/T	TGTTTTGCATTATTATTGATATATGTGTGTTGATATGCATTACTATGTGTACGTATACATGAGATCATAGTATTGATATGCAATACTATGTCTACGTATGACATTTATTTTGGTTTTATTTCTTTCTCACTATGGCTTTGTTTGTATAAA	CDS	Y<->F	Glyma18g43900.1
Map-3667	Gm18	53827441	G	70.54	AGAATAGCAAGCAAAACAGGAATTAAAAACAATTCTGTGGAAACTGATATTTACACACATTTACAAAGATGACATAATTATTTGCAGAAACTGCTATCCAGCGTAGATACCAACTGATGCATCTACAGCACCAGCAGCAAGCAATCCTTG	A/G	TATATATGGATGGAAATTGAGGCAGCTTACAGAACCAATTTTCTGGGCCATTAGGGTAGGATAGTATCGAATGGTGCCTAGCTGATCACCCTCCAGACTAAAGACTTTAATCAGTTGTTTCGCTGAACCACTGGCAATAATTGGGGCATA	CDS	S<->P	Glyma18g44160.1
Map-3670	Gm18	54409185	G	73.32	TAACCACATAGATGCCAGAGAACTCCCCTATAAACGTTTCAGGATTCTCAACGGGTGCTGTGCTCACATGAGAAAAATTCTTCCACTTAACGGGCTCGAACCACCGGCTGTCTTGCTCCTCGGGTCCCTGCCACTTGGGAGCACCAATGG	T/C	TACATCTGTGTCCCAATATGGCCTAAGGATCTTTGGAAGAGATGATAAGTGTTGAAGATGAACACTCAAACGATTCTGCTTGCTTCCTTCAAGAAACAGACGTAGGCCGGTTACTGGCAAACGCCCAACTGTGATCTGCATATGAAAAGG	CDS	T<->A	Glyma18g44690.1
Map-3676	Gm18	55730533	G	87.74	GGGGCCCCTTTTCATGGTCTGCAATTCTAGATTCCCATTGCATTGCATCTGTGAAACTCTTCACCTTCAACAACACATCCACATCATCTCGCAAGATTACACTTCCTTCTGGCCTCAAAATTCGATCCATCTCAAGAAGAATGTCCTCCA	C/T	TTTACACCTGTGACACATTAATTTCATAAGCTTAGAAAGTTATTTAATTGAATAATTCATTGTTTGAAATAGTAATTGGTCAATTTTATAAGTATTGAACCACTATTGAAATATATAGTAGTTATTTGTCAGTTTTCAAATCATTGAATC	CDS	V<->M	Glyma18g46020.1
Map-3680	Gm18	56161102	G	94.53	TCCACTTGCTTCACACAGCTGCACGGGTAGAGCAAGAACCACAAACACCATTCAGATATCAACTATACAACAGTGATATAAGCTGTGTATGCTTATGCATGAATTCAAAAGGAATACCTACCTCTGTGAGCTCAGCCAGATGTCGAGATC	G/T	GAATTCATTTATAGTTGCTGCAATCTCTGATGTGGGGAGTTTAGCCTAAAGAAATAAATGTTTTGAAAAATAAAGATCACACATTTCCATGTTATAGCATTGTGTCATAATTTTAATAAATTAGTAATAAATATAATGAAATATTTTCTT	CDS	P<->Q	Glyma18g46420.1
Map-3684	Gm18	56349766	G	99.77	ACAATTTGGGGATCATGAGGGTGTAATTCTTTAACTTCCTATCTAACAGCCTCAAAATTTGCATTATGTTCTGCAAACAGATGAATTGCAGCTATACCTCGAGTGTTGCCAACTTTCTTGCCCAATACAACACAAGAATCTCCAACATTT	G/T	CCGCAAAGAGTGTCTATTGAAATATCACTCCAACTAGACAACAAGTCTCAGCACTTACAATTTGAGGTCGAGCATTCCACGAGCCTGACACAAGGGCCAtGTACCCCTCTTCTGTTTGACGAAATGCTCGTTGCAGACAAGAAATCTAAG	Intergenic
satt612	Gm18	56453802	G	102.74
sct_199	Gm18	58093451	G	109.8
sct_187	Gm18	60463057	G	118.21
satt723	Gm19	337634	L	0
Map-3785	Gm19	822251	L	7.74	AGACGTGATTATCGCGTTGAAGCTCCAACCTGAAAATGAAGAAGAAGAGACAAAACTTTGAGAAAACGAAATACTACGAAACTTAGAATGAAGAAGAAATGTTGCAGTGCGATGGATACATGAGGTTTTGGGCGTTGCGAGGAATGGTGG	T/C	GAAGAGTTGGTAAATCTGAAACACCTGCGACTCTACCATCCACTGGTCCCGCTGACTCGCCGTCGGACACGGCGCCGCCGTCGCCGACGACGGATTCGTCTCTTTCTCGCTCTCTTCACTCATGGTATCAACCAGAAACTACGCAACGCA	Intergenic
Map-3790	Gm19	1063390	L	11.33	ACCCATTCAACAACATACCCAACATCAGAGGAGGAGCCGAGACTCTCGCCCTGGCACGTGCGGATTGGAAGGAAACCCCCAGCGCGCACGTGATAGTGCTGGACCTACCCGGGATGAAAAAGAAGGACGTGAAGATCGAGGTGGAGGAGA	G/A	TCGCGTGTTACGTATCAGCGGCGAGAGGAAGGGAGAGGAAGAAGAAGAAGAAGAAGAGGTTGAGGGCGAGAAGTGGCATAGGGCTGAAAGGACTAACGGGAAGTTCATGAGACAGTTCCGGTTGCCGGTGAATGCGGACTTGGAGAAGGT	CDS	S<->N	Glyma19g01440.1
satt446	Gm19	1634198	L	17.17
satt182	Gm19	2014557	L	18.66
Map-3829	Gm19	4400362	L	26.48	AGCTAAGCCTAGTGTTAAACTTGGGTCAGGGCAAGGAGGGTAGTGATGAACCAACACTGATGGATTTTCACTTAGTCCACCACAGAAATATCCTAGGTTTAGCCCTAACCCTTCACAAAGCAGCTCCAAAATTTTAAGGGCTAGTTTCTT	T/C	AATTCTCTTGTGTATTTTCCAACAACATCTCTGAAAAGTTCCAGTATGAAAGTTTGTGTTAGTTAGCTAATTAAACATGGAGTACAAGATTTCATTATTTGTGACGATATATGATAATATAGATTCTTTTAAAAAAAATGATAATATAGG	CDS		Glyma19g04280.1
satt523	Gm19	7155383	L	38.8
Map-3861	Gm19	12125143	L	45.85	AGAAACCCCATTAACACCTTGGCAACAACCACCCATGTTTTCTTTGTTGCTCAGATTGTCACTTTCAACATGATTAGTCTTGCCCTTGCTGGTATCCTCTCCATTAGCAACTTTCTGGTCATCTGCTCCCTTATCTTCTGCAACAGATGt	C/T	CCCATTTGGCCCCTGTAACAATTTAATAAAGTTTAGCTAATATCCCTTCATTATGAGGAAAGAAAATGTTAATCCTTGATACAGAATTTCCAGAGTTGATGCTGATCTTGGAGGATTGTCAATCATAACATAAATTCCAGTTTTACTCTC	CDS	G<->G	Glyma19g10120.1
Map-3855	Gm19	10599087	L	46.06	CATTGGCTGCATTATGGTGTTTAGTGAAAACCATAAAGAACCTTAGAAGGATCCAATTGTCCACTGCAATAGCTTGATGAAACATTAGAGAGCTCCTGATAGCCCTTCCATTCTTCATAGGGCTTCAACATAAGTGGGGTTTCAATAGCT	G/T	CAGAATCCACACATATCATGAACTTGTAATCAGCATCCCCTAAATCAGGAAGAGCCTTGGCCTTCCTATATCCGGGATTCCATATCACTGCATTTGCATACAAATGAATATTTGGATCAGATACATCAAAAATATAAAATAATAAGAAAA	CDS	A<->E	Glyma19g09050.1
Map-3846	Gm19	9119028	L	46.49	GAGATTACACACACTGCAACGCCACACACCCCACACTCTTCTCCAACAATGGCAACACTGTGTTCAAGCTTAACCACTCAGGGACCTTCTACTTCATCAGTGGTGCATCAGGGCACTGTGAGAAGGGTCAGAAGATGATTGTGAGGGTCA	T/A	GGCTGATGAGTCTCTTTCTCAGCATGCCAAGTCTTCTGGTCACCATGTTCCAGTTTCGCCAATTGGGGTCTCTCAAATGCTCTACCTTCAGTTTGTTTTGACATGTGTTGCTTCTTATGTAGTTTGAAATGCTTAGGAAAATTCAATAGG	CDS	M<->K	Glyma19g07620.1
Map-3887	Gm19	22852602	L	47.99	CCTCTTATGGATCAAGTTGATCCGTAAGAGGAAAACCAAGTAAGGACAATTTTATCATTTTTTTAGAATATTCTATGCACCAACAATAATGCTGGGTACACCTAGCAACACTCTCTAATCAAAGAGATGGATGACCAAGCTATGTTGACC	C/G	AATCAGACTCAAGCAAGGTTTTTTTTTTTTTTAAGCAAAAGTCACACTTTGCAACAAACTCATAACTAATTTAATATTATAACAAAAAATACAACAATATTATATAAAAAATAGTTTGTTATATGTTACTGTAAATATGTTTTTATCTAA	CDS	Q<->E	Glyma19g18810.1
Map-3880	Gm19	18646120	L	49.26	GTTTTGCTGAGTTTATTACTGTATTTCAGTGTTCACAGAAAAAGAACTTTGAAAAGGGAGATGGAAAGTTCCTTCATCTTATCAGGTGCTCCAATGAGTTTCACATACCGCAATTTGCAAATTCGGACAAGCAACTTCTCACAACTTCTA	C/G	GAACAGGTATTTGTGTTCCATATTAAATTTTATGGCAAAGGAGAAGAAGTTGCAACAAGAGTTTGGATTTTGTGTGAACTATTGCTAACTGCACATGTTTTGCAGGTGGATTTGGGAGTGTATATAAAGGAAGCCTGGGAGATGGTACTC	Intergenic
Map-3897	Gm19	27342097	L	50.73	TGTGAATTTACCTCTAAGGACCCCACTGGGTTTAAGAGTGCATGGAATCAGTGGACCACATCAATTAATGCTGGCAAGTTCTTTGTTGGACTTCCTTCCTCACATGCAGCAGCTAGAACAGGTTTTGTGTCATCACATGCTCTCATAAAT	C/A	ATTTGCTGCCTATAGTTAGGTCACCTAAATATGGTGGTGTTATGCTTTGGGATAGGTATCACGATTTGCAATCTCGATATAGTGGTAAAATTAGTGGAAGCGTTTAAGTGCTCCACTTATTAAATAGAAGTTTTAAGGATTCTAGGAATT	CDS	H<->N	Glyma19g22510.1
Map-3871	Gm19	15032465	L	50.73	CAGCAAGGATGAATTTCTCATACTAGCAAGTGATGGATTGTGGGATGTGATGTCAAGTGAAGTTGCGTGCCAAGTTGTAAGGAAATGCTTCCAGGGGCAGATTAGGAGAGTGTGCGATGGAGTTGGGAATCATCAAAACCGTGCTACCGA	G/T	GCTGCAGACCTCTTGGCTGAGATAGCATTGGCAAAGGGAAGTAGAGATAACACCAGTGTCATTGTAGTTGAGCTAAGAGGAACAGTAACAACTGATTGAGGCCTCGTTTCTGTCAAAACATGTATTTTTATTTTTATTTTCTTCTCTAAT	CDS	E<->D	Glyma19g11770.1
satt278	Gm19	8990666	L	51.16
sat_195	Gm19	21374872	L	51.37
satt694	Gm19	20067893	L	51.37
satt143	Gm19	NA	L	53.54
Map-3908	Gm19	34996691	L	59.73	GTTTCTAACCTGCCACCATCCCGAGATACATAGGGAAAATCAGAGCCATTACGCAATGCACATGCACAGGTTGTTGGGTCATTACAAATGCCTTTACATTCGCATCCAGTGGCATTCATGGGAAGCTTCACATTTTTTGCAACCTTAACA	A/G	ACTTACAATATGTGAAACCTAAAATATAAAAAAACTACACATCAAACCAAAGTAAAATAGTAAACATACTATTTGATAACTATTACAACATTATTTTTTTAAAAAACATCAACCATATAAGCAAATTAGCAGGAGAAAAATAAATACAAT	CDS	F<->S	Glyma19g27690.1
Map-3919	Gm19	37652696	L	73.47	TACTTGGTAATGTTCTGAATTTGCAAGTCAAGGTCGGTATTCTTCTCATTCTCAGGTTGCATACTTGTATTTGATTGGTGTTTCTCTATTGAAAAAATCTTCTTCTTTCTTAGGGTATTTGGATTGGAATGTTGTTTGGAACATTTATTC	A/T	AACTGTAGTGCTAATTGTAATCACCTACAAAACTGATTGGGACAAGCAGGTATTTGATTCATGACCTCTTATTGCTTCTTAGTTCTAGATTTGCCCCGCAAAAAATTATAATTTATTATATAACGAATGAATCATTATGTTACTGTGCAG	CDS	L<->Q	Glyma19g29940.1
Map-3927	Gm19	39231496	L	89.8	GAGTCACCTGGAAGAGACGTTGAAACCAAGAGTCTGAAGGGTGACAATGGGCGACAATTTTCCATGTCCAAAAGTTTAGTCCTAGAAGGTCTAGTTAGATCACTCAGATCTAATTTGATCGGTTCAGGAGCACCAGCAAATGAAGCAGCT	A/G	CTGAAAGAAAAGAAGAAATTGAAAATGTTAATATGGGAATTGAGACTCTTGAAGAGTTCCCTACAAAGGAACAATCTGAAGCTCCTACAAGTGCGGTTGTAGAACCTGAGACCCCTGTAGAGAAACAAAGCAACACAGGATTGTGGTACT	CDS	A<->T	Glyma19g31420.1
satt481	Gm19	40127078	L	94.46
Map-3940	Gm19	41234407	L	105.36	TCAGTGACGCAGTGCAGTATACAGTCCCTGAATGTAGAGACATGCCAATGCAGATGCCAGAGTCTACTTGCTCTTTCAACACTTTCCCTGTACAACCAACAGACAATTCCAGGAATACTGATGGTGCTACTATaCATAATAAAGGTTACT	C/T	GATACCACCACCTCACCATGTGCCATCCAATCAGTTTTCTTTTGTTCATGGGGAACATCGTATGAAGCCACAAAGGGAGGTTCCGCCACCCCCTTCATATTCCAATGGGCACCACTTTATGCCAAGCATGACGAGAGAGTATGGTTATGA	CDS	L<->S	Glyma19g33640.1
satt448	Gm19	41916805	L	108.57
satt527	Gm19	42835228	L	114.42
satt561	Gm19	43022543	L	117.67
Map-3948	Gm19	42373670	L	122.78	CCACTATTTTAGTTTCAGCAAGACCATCCCCCTCGCCCCCAGTTGCATTGACTTTAAGAGTGTTAGACTTTTGAGGAAGCTTTCGATCCAGATTCTGAGCAGCTTCAGATTCATCACTTTTGGGTACTTCATTGGGATTTTGAACAGCTT	T/C	GGCATCATGCTTGTCAGTGTCAGCATTTTGAGGTTGTTGTGCCCCATAACTTTGAGCAGCTTCTAACTCCTCATATTTAGAAACTACCTGCTGCAGCTCATCATTGAGATATAAAGCCTCAAAAAGTGTCGCTTCATCGTTTGTAGTGCT	CDS	E<->K	Glyma19g34790.1
Map-3960	Gm19	43459813	L	126.45	AAACTTGCAACATGGATTGAGGTAAATTAGAAGCAGTTCTATGTAAATTATTTTCTGGTTCGAAGAAATTATACTGCTTTATATTCTTTTATGTAATGAATTGATTGCGAATCATAACCATCAATATGAACACAGAGAACTCCATATGCT	C/A	TGTGCAACAAGTGGAAACCGAATGGTCCGTTGAATGTGATCTTTCATGCCTTTGATAAGGGACTTGACTACTAAATGCTTGGTTACTGAAGATATATTCATTTGCGAACGTATGTTTCTTTTGCAGGAAGTGAACAAGATTAGTGCTTAT	intron		Glyma19g36080.1
Map-3972	Gm19	44538144	L	127.05	ATTTGGAAATAGAAATCGTTAAAGCCTGCCCTGTCCCCAGTGTACATGTAACTTTTCAAAATGATTTAATTTCTTTGATCGTGTTACGTGTGATAGTGACTATATTTCATGAAATAGGCAGTTCTAATTGACACAGAATATGAGCAGTTG	G/T	TTCCTAAAGAAGAGAAATCATCTATGGTATGCAAACTTATCATAGTTTTCGTTGAGTCGTAGTAGGTGATGAGTAGAAACCTGACTTCTGTTTTTTTGTTTTCTCCCTTAAATGCCTCAGCAAATTTTTTGTTTCAACCTCAAATGGAAA	CDS	F<->V	Glyma19g37360.1
Map-3990	Gm19	45225855	L	129.57	AGATGTTTTGTTGAACAAATATTACTTTTTGCTTACTTTTGTTTCAAAAATACAGATAACTGAAAGCTGGAGTTATCCTCCACTGAATGACACTGCAGAAGCTGCCAGTCAAGTGGTTGCTGCTCTTGCTCAGCGAGGATGGACTATCCA	T/C	GCATAAAATGGTTTCCTACACCTCCCAAGATTCCCTTGGAAATGGTAAATGATACCTAATTGAATAGGAAATATTGTCCAAGGTCCACTGGCTTGTGCTTAGTTTCCGAGTGCTTGCTTCGTTCTATTGAAAAAGTCACTACTGATAGCT	CDS	R<->C	Glyma19g38270.1
satt229	Gm19	47049074	L	142.75
Map-4029	Gm19	49906987	L	170.01	CTTTTAAAGTTTCATGGATGGGATCTGCCAGTTGAATGTGCCCGCACTCTTAGGATCTCAACCATGCTTTTGAAGAAAGGGGTAGAGAGAGGATTGACCCCTTTTGCCATTGGAAACCTGATGTGCAGAGAATCCTTGAACAAGGAATCT	A/G	TGATTGAAGAAATAGTACAAGCAGCACTGGATTCTGTTCTTCCTGGCACAAGTGAAGCTACATTGCTGGATGCTGTTTCCCAAATCATGGACTTGCGCCTCGATGAGATTGTCAGAGCTCGTTTATAAAAGCATTGAATTCTAGTAGCTA	CDS	V<->M	Glyma19g44510.1
Map-4040	Gm19	50585940	L	171.49	CAAAACCTTTCTCAGTTCCCTCGAATAGAGCTTCAACCAGAGCACTCATCTTTTCTTGAGCAGGTGCAGGATGTGCTGAAAGATGGGACAGCAATTCATTCGCTCCAATACCTTTCTTCAAATTAGCTTTCACTTTGCCAACCAGGGTCT	C/T	ATAGTGCATTGAGTTACCATTCTGAGAACCGCCATTTCCGTTACTTGCTGCTTTTTTCTTCTTCTCTGGTTCATCTGTAGAAAGCATAACCATATCAGCTGTCACAGCACTTAACTGTTCTTGGATACGTTGACGAGCAGCATCAAGTGA	CDS	K<->E	Glyma19g45410.1
satt562	Gm20	1888712	I	0
satt367	Gm20	2622475	I	5.99
satt127	Gm20	12169135	I	16.58
Map-0668	Gm04	34599516	I	21	CAACACTAGCATCCATTTCCTCGTCCAAGACCCTTTGAGAGGCTTTATTCTTGTAAAGAGATGAAATAGGTAGGATATCTTCATCATCTTTGATTTCCTGGGTTTGGTCATCCATACTGTCATCAGCAATTATCTTTTCTTCGTGACGGC	T/C	ATCATCATCAGACTCTACTGACTGGTACTTTTTCCTCAGCCGTCTAAGGCTGCCTTTCCTACCTTTTTCTCTGCTATCATGAGAAGCTTCCTCTGCAGTCAGCACAATAAAAAAATACAGACATCATTTTGGTTTTGAAATGGGGGCAAA	CDS	W<->U	Glyma04g30630.1
Map-4081	Gm20	16335646	I	21	CAGGGTTGTTTAGAAAAGTTTCCCACTCTTCCTTAGAAGGGTCTTCTGTGGGTATTTTGGTTCTAACAATGTTCGGTCGATTAGGAAAATAGCCTCCATAAGTATATTGGGTAAAGTTAACAGCTGCATGATGAGCTGACGCCGTCCAAG	C/T	TATAGTGGTGATGGTGTCAATTAGGTCTTTTGGTGTTTTGAGATTTGGCCACCATGGTTCTTCAGATTTGTCTCCATGACCTACTGTTCTGATTTCTGTCCACCATGCTTGGAGCTCTTGGTCAGATTCTATGATGCTTGGGGTTGGATA	CDS	T<->A	Glyma20g11600.1
Map-4087	Gm20	19376457	I	21	GCTCTGACTCAATTGACATGTCTGATGCAATTGATACCACTCCACTAGAGACAATTAcTGTAGCATTTCTAAATACATTGAAGACATCTGGTATTCCTAATTATAACATCAAATTAAAAATAGGTACTCCAATTATGTTTCTCAAGAATC	G/A	TGATCAATCTGAAGGTTTACGCAATAGAACAAGGTTAATAGTAACAAGACTTGCAAATCATGTCATTGAAGCAAGAATCATTTTTTGAAAGAACATAGGAAATCTAATTTACTTTCCAAGAATGTCTTTGTCTCCATTGCAATCACCTTG	Intergenic
Map-4102	Gm20	23408807	I	21.2	AACGATCTTTCAAAAGGAAAAGAAAAATTTCCTATTCGGGTGGTGACATTAACAAATTGTGTTCATATACCCAAATCCTTTTACTACATTGTTAAGAGCATCTATTCAGATAAGTTCAACCAGGCAACGATTCCGTGTGGCTGTGATTGT	A/G	AAGATGGATGTGTGAACTGTGACAAATGTGTTTGCATTATTAAGAATGGTGGGATAATGGCATATGATTGTAAAAAAAGACTTGCTTCTCCCATGGGATCATTGCTTATTTATGAATGTGGCCCTTCTTGCAAGTGCTCCTCTTCTTGCA	Intergenic
Map-4119	Gm20	26620290	I	21.61	TGATTGAGTTGTTATCTACACCAAGGGGTTCATCAAACTCATCCCGGAGCTCTGTCTTGGATCATGAAGTGGTTGATTTGTTATCCACACCAAGGTATGCCAACAGATCATCTGAAGATTTAGATGATAATGACAATAGCTCGGAAGCTC	G/A	GGCACGGCAAATGGAAGCAGATGAGAGATTGGCACGTGAACTCCAAGAACAACTGTATCATGATGATCCTTTTGAAGGCAGAGGGGTTGGTTTTTCTTTTCTGTATTGTTTGCTCACCTTTTGTGAGGTATAGTTTAAGCATATGTTTCT	Intergenic
Map-4116	Gm20	25851121	I	22.01	ACAAATGTCCAACACAATACAAATGTAGCAGTGATATACAAAGACAACACTAGCAACTTGAAGTTCAAAGTATAGTTAGATGAATATAGGGCAGTATGCATCTCCACCCTCCCCCCAAAAAACTGATATTTCAGTCAACTACATTTTTGT	G/C	GTCATTCTCCACCAAAAATCCAATACTATGATAGACAATACTTCCTAGCACTATTTTTTTTCTCAAGTTTACACACAGTATAGTgTCACATTGAATAAAATTCAGGAGCCTTTTTTTTTCCTTTTTATCTATATAaTGCTTCTTCTAAAA	Intergenic
Map-4095	Gm20	21505725	I	22.62	GCCGACgAAGGATATGGATGAGTATTTAACCATTCAAGGATTCCTTTTCCTTCAAGTAACATGGCAGGGAGCGCCAAGATCATGGTTGCAAAAGGTGCCATGAAATAAACTGTGTTTATGCTaAGATACATGAAAAGAAAAGTTATCCTG	T/C	GTACTGCATAAAAGTCATGGCAAAGCAATTCAGAGAAACCAAGACAAGAACTGAGTAGAACAAAGTATAGCATAGCCAAGATACAAGGAATAACGAGATCAAATGTAATTGACAAAAAAAAACGTATTGGTTGCTATTCATGTTGGTGAA	CDS	R<->H	Glyma20g15680.1
Map-4067	Gm20	8453367	I	23.02	TTTAAGAGAATGGTTCTGCTAAAGCATCATTGCTTGGCTTAATTCACAGTCTGCAGGTACTGAGTAAAACTAAGGATAAAAACAAGACAAAGAAAGGAGTACCTTTTTTTTCTTGACAGGTTTCAGAATCTTGATTATACAGCGCTCATT	G/T	CTATTGATATTTATGCTTTCAAAAACTTCACTATATTTCCCCCTGCCCACTTTTTGTACAACCTCATAATCATCTTGATCACTGGAAAAAAAATACTCGCTAAGTAAATTTTAAAGAAAAGGGTATAAGAGGTTATATTAAGGATTCAGA	Intergenic
Map-0090	Gm01	45786407	I	23.02	GTTCGAAGAGAGGTTCAGAACGACGAGGTTGACCAGGGACTGTAGTTtTAGGGGATTAGGCCTGTGAGGAAGTTGGAGGAGAGGTCTAGGGTTTGGAGATTGGTGCAGTTTGAGAGGAAAGGGGATATGGTGACGCAAAGAGAGAGGTTG	T/G	TGAGGGAGAGCTTGTAGATGCATTCGTTGTTGCAGATTGCACCTCGAAGATTCGAGGTGGAGTCATTGGAGGGATTGGCAAAGTTCTCTTCCTTCTAGTTATGGAGCAGTTTGTTTGGGTCTTCCTAGGACTTTGCACATTAATATTGAC	CDS	N<->T	Glyma01g33590.1
satt496	Gm20	26502997	I	23.64
Map-4122	Gm20	31991203	I	25.75	CCCCTTGAGACAGCAGCCTTCCATCTTTCAATCTTTTTTTTTTTAATACAAAAAATAGTAATTAGTATTGAATCTCATTTTATCTCAGCATGTCAAAGGATGCTTTTAAGTTCCTGACCAGTTATCTGGCAACTTTTTCGGGAGATGACT	T/C	ACATGTTTTGAGTGAAGCCAAGGAGGAGGCTGCACGTGCAATTGTGGAATTTGTGAGGGCACCTGACGTATTTCAGGTACCTTATCTAATTCTAATTATGATGTTTGAAAGATTGTATGATCTAACAGTTTCCTACATTTTTCAATTAGT	CDS	S<->L	Glyma20g22090.1
Map-4125	Gm20	32589531	I	28.48	GAAGAAGAGAAGGCAAAGGGTGGTTGGAAACCAACGTTTCAACCAGAAGATTTCATGGATCATAAAGACTTGGCCAAGATTAATGTTTTACGTCATCAACCTGCAGCTCCTTCTTCAGGTTCAGGGAAAGAGGTAACCCCAGAGCCACAC	T/C	CAGAGGCCCAACATGGAAATAACAACAAACCAACCGATTTAGACCTAACCCTTTCTTTATAATTGACAATAAATTCAGTGTAATTCGTCCAGAATATGTTCAATATCTTTAATTTAGAAAAAATATATATATTTTGGTTTATTTCTTAAG	CDS	P<->S	Glyma20g22650.1
Map-4128	Gm20	32893665	I	31.91	GAGTTTCACTGTTTCATGGCTTAAGTACCACATTGAACTTCCTTATTTACTCAATGTGGGGACATATCATTTACCGTTAGGTGATTAGTGAATTTTGTGAGTGCAAATAATTTACTACTTTTTCTTTTGTTAGTCTAGTTTCTAAAATCA	T/A	AGATGACACATGGATTTTTTTTGTAACCCTTAATGGAGGCTATTTAATGTTGGGTAGAACATCAACATGTCTTCATTTGATTTGGGAATTTGATGACAAGGATTTAAGAAACTTAATGTTTTGTCTATACTAAAAGTTTTACATGTTAGG	CDS	K<->I	Glyma20g22950.1
Map-4137	Gm20	33848746	I	37.19	AAAGATGGGTGAAGAGGGTAAGGCCAAGGAGCAATACAAAAAAATTGATGCTAGCTTGAGGAAATATGCAAAAGAGAGAAGATGGAGAAAtATTGATATAAGTGTTACATCTTATGTTCTGGGGTTTGTTTTGCAGGGTGATTTGAAAAT	T/G	GTTGCACATTTTAGGGACAAAGTTTTGCCTGATTTCCTAGCCGAACTGCTGTTGAAGAAGTCAGATTTTGATTGTGGAAAACTTAACGCCTCTAGTTAATCGAATAATATAATTAACCATGCATGCTCTCTTGTACTTAAAAAATGTGTA	CDS	M<->I	Glyma20g24140.1
Map-4142	Gm20	34852171	I	44.78	GTTCGGCGCCGAATCCGAAACAAACAGAGCTTCCGAGGGAAACTCACAAACAGAGGCTGCAGAAACAGTCCTCTGTTTCAAGTAGAAGGTCATCATCTTCCTCTTCGAGTTCAAGTACATATTATTTTTATAGTTCGTCTCAAAAGCCTT	C/T	TTTAAAGAAAAACGGTGGATCTTCTGGTAATGGTGTTAGGATTAGTCCTGTATTGAATCTACCGCAAGCATATATTCCCAAGGCCACTGCCAGATTTTTTGGATTTGGTTCTCTGTTCTGTAATGGAAAGAGTAAAAGAAATAAGAAATA	CDS	S<->F	Glyma20g25130.1
sat_268	Gm20	35176184	I	46.41
satt049	Gm20	35747246	I	47.87
Map-4147	Gm20	35426071	I	64.11	GAGCTGAACACAAGAGGGTTGAACTCCAATTGAAGGTCCTCATAGCTTTCGGACTTGTGATCTTTCTGAGGGTTTATGCAGAGCCTGTTGGAACCTCCCACTTCCACGTGTCCATTGGAGGAGCCTCGAACTTGTTCTGGGGCAATTCGC	A/G	CCCACTTGCCATTCTGGTTCTGAGACATGATGTTTTGTTTTCACAGAGTGAAGGAATAAAATAAAACAGAGAAGGGTGGTTGTTGTGAATTCTTCTCAGAACAGAACTTGGAATTCTCAGATGTTGAAAGAGAAGAGGGTTGAGGTTGAG	CDS	V<->A	Glyma20g25780.1
satt650	Gm20	37076432	I	85.95
satt671	Gm20	NA	I	88.87
Map-4193	Gm20	38307356	I	91.12	TCATAAGAATGTTTGTTTTATCTACGTTAGTCATTTACATTTGTGTGTGTAAGAGAAAGATACATAATTCAATATGATATTCATGAAATGTATGTCAGAGTTTGCGATAGTAGATATTTGAAAATCTAAAGAGTCAAATATTGTTAGTTG	C/G	AGGAAGCAAGTTCGGATGATGGTATATATTTCAACTTTATGAGCAATTGAGTTTTTCATACCCTTCCTTATTGTCACCTCTCATACATGAACGAGACATTGTAAGTCTTTCTTTTGTCTATTTCACTTGAATGTTTTCCTCTTTGGGTCC	Intergenic
Map-4202	Gm20	38729088	I	93.63	GCATTTCGAAACCAACCAATAATCAATCATCCCTCTCACGGCGGTCTCACCCCCTTCTCCCCACCATCGCCACTTTTTCAAACGCCACCAAAAAACAACACTGCAACTTACTCGTTTTATTCTTTTTCAACACAATTAGTCAATTACACT	A/G	GCAAGATGCAAACAACTCATACACAACAAAAATGAATAAATATATTACATATCATATCATATAATATGAGTAGTATATTACTATATCCTTCCCATACACATGGCATGAACATGTTTTAATTAATTTTTCGATCTTATTTTGAAGAGGTAG	intron		Glyma20g29940.1
Map-4215	Gm20	40272063	I	108.93	CAACACCCTCAACGGaAAAATTCCAACGTcCATCACCCGGTTGGGCTCACTGAAACACCTCGACCTCAACAATAATCAACTTTGCAGCGAGATTCCGaAAGACTTTGGGAATCTAGCCATGCTGAGCCGCATGTTGCTGAATCGAAACCA	G/A	CTAACCGGTATGCCGCTGAGAGAGAGTTACGGAGAGTACGTGTGTCTGAGAGAGGGAGAGAGAGCTGGTGTGCGCGGCTGAGGAATTTTAATTCCTCTGTTTTTGGTGAGAATTTGAAATGCTGTTAACTTAGTATATTAAAATGCTTTT	Intergenic
Map-4219	Gm20	41116710	I	111.47	TGTTGTAAAATCATTGACTGTTCGCGTTGGCATCATAACCTCGGTGCAGCTCATTGACTTAATCGTCACTGGGTGAGAGGATTTTGTAGGATCAATAACAATACCCAATGAATTTTTTGAGCACCGTGGAGATTCAATTCTTAATTTGAT	A/G	GGAATGTTGTTATGACCAGGAAGGTTGTTATAGTTGTGGTTTTGCTCTACCTTCTTTCTCAAATAAGTATTCCAATAGTTCTTGATTTCATGATCTGTTCGCCCGGGTAATCGTCCTGCAATAAGAGACCACCTGTAAAGTAATATATAA	CDS		Glyma20g32510.1
Map-4226	Gm20	42092654	I	115.11	ACAAGTCCGAACAGTAGCAGCAAACTGGTGCACCCTTTGTTTGTCTATTCCAGTGCAGCAAATTACATTGTTTTTGAAGCAGAAAACACGGACAGCAGGAGGGACAGCTAGTTCCACATCATGACTGTACCCCAATTTGAGATACAACAG	G/A	CGCCCTGCAGCTTCAGCTCTGGCTTTGTATCCAACACCCACAATCTTGAGAAAGCGAAAAAATTTGGCCTCCATCAATTCCAAAGCAAATATGTTGCCTAAAATTGCCAGAGAACCAAAATTATGGTTGCATTTGTTTCAAGGAATAATG	CDS	V<->A	Glyma20g33490.1
satt148	Gm20	42266881	I	117.85
Map-4240	Gm20	42901161	I	121.05	GCATTTATTGTCATATCATTATGTTACGTTGCCTGATTTTATAGGGTTTACGACTATATCTGTATGATGAACTTGAGGATGTTATGGAAGAGGGGGAAACATTGgGGACTACCATGGCTGCGATTTCTTTCCcGAGCGATGGTTTGATAG	T/C	GTGGTTGTACTTCAAACTGATAACACCATTTTGTATGATCGTGAGTAGTAGGTATGGAAGCACTCGTTTCTGTTATTGAACGTTGGTTTTGCAATACTCTATTAGTGGTTTCATTATTAGCTTACTTTCCACGTATATATGTGAATGTGA	Intergenic
Map-4244	Gm20	44259968	I	129.22	TCTGGTCAATGAACTTTGGAATAGCTTCCACAAGAATATCTGAACCTTTCTGCTCTTCAAGCCTACCAATGAAACCTATCAGAGGGATATTCCTGTCAACAGGCAAGCCAACCTCTGCTTGAAGTGCCTCTTTCAGCAGTGATTTTGCTT	G/C	GGTGACCTAATAATGACAGTTTTGATGAGCATGCGCTAATTTCTATGGTCCATAACTCAATATCAATGAGTAAACCATATTTAATAACAGGAAAGATACTACTTACAGTTGTTGCATCATAGTGTAGATCAATGAACTTATCAGTTTTTG	CDS	E<->Q	Glyma20g36040.1
satt440	Gm20	45659662	I	136.51
Note: *the marker has been developed by Nan et al. (2009)
#the markers have been developed by Liu et al. (2010)
^the markers have been developed by Song et al. (2010)
The positions of all SSR markers are their SSR start posion and NA means we not found the SSR start position in Soybase (http://soybase.org/).

## Sheet: Sheet2
Marker	Chromosome	Position		AA type	gene ID
Map-0008	Gm01	1394516	A/G	T<->A	Glyma01g01830.1
Map-0021	Gm01	4283812	A/G	S<->P	Glyma01g04650.1
Map-0033	Gm01	5312128	C/A	U<->S	Glyma01g05480.1
Map-0047	Gm01	7785199	A/T	U<->L	Glyma01g07190.2
Map-0071	Gm01	10602410	T/C	T<->I	Glyma01g09040.1
Map-0074	Gm01	10905444	T/C	C<->Y	Glyma01g09180.1
Map-0076	Gm01	32692056	G/C	G<->A	Glyma01g24850.1
Map-0086	Gm01	44036105	T/C	A<->T	Glyma01g32450.1
Map-0090	Gm01	45786407	T/G	N<->T	Glyma01g33590.1
Map-0092	Gm01	47521838	C/A	S<->Y	Glyma01g34990.1
Map-0106	Gm01	48138687	G/T	S<->A	Glyma01g35620.1
Map-0109	Gm01	49030368	A/C	A<->E	Glyma01g36560.1
Map-0117	Gm01	49817710	C/T	S<->G	Glyma01g37460.1
Map-0128	Gm01	50158451	C/A	R<->L	Glyma01g37900.1
Map-0137	Gm01	50844520	A/G	Y<->C	Glyma01g38830.1
Map-0143	Gm01	53579970	A/C	W<->G	Glyma01g42290.1
Map-0144	Gm01	54269596	T/A	F<->I	Glyma01g43210.1
Map-0187	Gm02	808209	T/G	F<->V	Glyma02g01070.1
Map-0192	Gm02	2146864	T/C	R<->Q	Glyma02g02850.1
Map-0202	Gm02	3610653	T/C	V<->I	Glyma02g04460.1
Map-0214	Gm02	4814610	G/C	G<->R	Glyma02g05990.1
Map-0236	Gm02	7936673	G/A	T<->A	Glyma02g10020.1
Map-0251	Gm02	10034884	A/G	H<->Y	Glyma02g11790.1
Map-0271	Gm02	11693604	C/G	K<->N	Glyma02g13380.1
Map-0274	Gm02	13963693	C/A	L<->M	Glyma02g15460.1
Map-0278	Gm02	15261221	G/A	I<->V	Glyma02g16910.1
Map-0286	Gm02	27673859	A/G	Q<->U	Glyma02g26670.1
Map-0288	Gm02	42088973	G/T	Q<->P	Glyma02g36630.2
Map-0301	Gm02	45691551	A/G	S<->P	Glyma02g40460.1
Map-0310	Gm02	46068657	C/G	S<->W	Glyma02g40850.1
Map-0315	Gm02	46270613	T/A	Y<->U	Glyma02g41110.1
Map-0355	Gm03	143859	T/A	D<->E	Glyma03g00340.1
Map-0359	Gm03	283046	G/C	V<->L	Glyma03g00530.1
Map-0366	Gm03	526082	C/T	I<->V	Glyma03g00800.1
Map-0373	Gm03	861053	G/A	T<->A	Glyma03g01120.1
Map-0375	Gm03	2052023	T/C	T<->A	Glyma03g02290.1
Map-0389	Gm03	5292104	C/T	K<->E	Glyma03g05030.1
Map-0483	Gm03	35211872	A/G	V<->A	Glyma03g27480.1
Map-0499	Gm03	36938128	G/A	L<->F	Glyma03g28990.1
Map-0510	Gm03	37578984	T/A	U<->R	Glyma03g29570.1
Map-0512	Gm03	38503510	T/C	D<->G	Glyma03g30600.1
Map-0515	Gm03	39795203	G/A	P<->S	Glyma03g31960.1
Map-0522	Gm03	40111085	T/C	U<->Q	Glyma03g32340.1
Map-0534	Gm03	40910014	G/T	Q<->P	Glyma03g33280.1
Map-0535	Gm03	43616918	A/T	L<->U	Glyma03g36760.1
Map-0661	Gm04	14824636	C/T	W<->U	Glyma04g14680.1
Map-0668	Gm04	34599516	T/C	G<->S	Glyma04g30630.1
Map-0670	Gm04	39101155	C/T	N<->D	Glyma04g33460.1
Map-0674	Gm04	42843388	C/T	T<->I	Glyma04g36290.1
Map-0676	Gm04	42913914	G/A	D<->G	Glyma04g36380.1
Map-0680	Gm04	43380480	G/T	G<->C	Glyma04g36880.1
Map-0681	Gm04	43520858	C/T	A<->T	Glyma04g37050.1
Map-0685	Gm04	44191745	G/C	C<->S	Glyma04g37760.1
Map-0692	Gm04	44879067	G/C	R<->G	Glyma04g38480.1
Map-0696	Gm04	45034787	A/T	I<->L	Glyma04g38670.1
Map-0703	Gm04	46288957	C/T	W<->U	Glyma04g40160.1
Map-0715	Gm04	46749591	T/A	S<->C	Glyma04g40800.1
Map-0721	Gm04	48070478	T/A	K<->M	Glyma04g42310.1
Map-0737	Gm05	1760017	T/A	W<->R	Glyma05g02390.1
Map-0742	Gm05	3304036	C/T	A<->V	Glyma05g04190.1
Map-0748	Gm05	5109091	T/C	S<->F	Glyma05g05680.1
Map-0751	Gm05	7649924	C/G	A<->G	Glyma05g07630.1
Map-0782	Gm05	8930731	T/A	C<->S	Glyma05g09120.1
Map-0785	Gm05	26804767	G/A	P<->S	Glyma05g21930.1
Map-0792	Gm05	28273852	C/G	Q<->E	Glyma05g22830.1
Map-0798	Gm05	31544314	G/C	E<->D	Glyma05g25440.1
Map-0837	Gm05	34467476	A/T	L<->Q	Glyma05g28670.1
Map-0973	Gm06	3500539	T/A	C<->S	Glyma06g04950.1
Map-0980	Gm06	4366947	G/C	S<->C	Glyma06g06100.1
Map-1000	Gm06	7680276	A/G	A<->V	Glyma06g10190.1
Map-1008	Gm06	8296222	G/T	R<->S	Glyma06g10940.1
Map-1017	Gm06	9839192	T/C	V<->I	Glyma06g12670.1
Map-1030	Gm06	11984103	T/A	I<->N	Glyma06g15250.1
Map-1036	Gm06	12979503	G/T	Y<->S	Glyma06g16600.2
Map-1051	Gm06	13542639	T/A	L<->U	Glyma06g17220.1
Map-1058	Gm06	14749220	C/T	A<->T	Glyma06g18400.1
Map-1072	Gm06	37807031	T/C	M<->V	Glyma06g35730.1
Map-1080	Gm06	39632830	A/G	R<->C	Glyma06g37210.1
Map-1161	Gm06	46919933	G/T	U<->Y	Glyma06g43940.1
Map-1171	Gm06	48487932	C/A	G<->W	Glyma06g45750.1
Map-1197	Gm07	163568	G/A	S<->L	Glyma07g00370.1
Map-1209	Gm07	581104	G/T	L<->I	Glyma07g01000.2
Map-1217	Gm07	1034953	G/T	C<->U	Glyma07g01600.1
Map-1220	Gm07	2264388	T/A	I<->L	Glyma07g03220.2
Map-1224	Gm07	2552802	C/T	A<->T	Glyma07g03690.1
Map-1226	Gm07	3402697	A/G	L<->S	Glyma07g04610.1
Map-1233	Gm07	5605451	T/A	L<->H	Glyma07g06940.1
Map-1242	Gm07	6181919	A/T	L<->H	Glyma07g07490.1
Map-1255	Gm07	7151916	T/A	C<->S	Glyma07g08570.1
Map-1260	Gm07	8016638	A/C	S<->U	Glyma07g09580.1
Map-1269	Gm07	8360249	A/T	K<->N	Glyma07g09930.1
Map-1274	Gm07	8657890	A/C	V<->G	Glyma07g10360.1
Map-1285	Gm07	9565083	T/C	A<->T	Glyma07g11400.1
Map-1315	Gm07	16467274	G/C	C<->S	Glyma07g16780.1
Map-1323	Gm07	18854429	G/A	Q<->U	Glyma07g18890.1
Map-1333	Gm07	19836609	A/G	V<->I	Glyma07g19650.1
Map-1336	Gm07	20037903	T/C	T<->I	Glyma07g19760.1
Map-1344	Gm07	27907282	G/A	S<->G	Glyma07g25440.1
Map-1347	Gm07	30554911	G/A	T<->A	Glyma07g27410.1
Map-1357	Gm07	34595731	A/G	E<->K	Glyma07g29590.1
Map-1385	Gm07	38093920	G/T	Q<->H	Glyma07g33170.1
Map-1395	Gm07	40320836	A/C	L<->F	Glyma07g35220.1
Map-1459	Gm08	8688238	A/T	I<->N	Glyma08g11980.1
Map-1467	Gm08	9517716	C/T	K<->E	Glyma08g13060.1
Map-1475	Gm08	9932191	G/A	G<->R	Glyma08g13570.1
Map-1476	Gm08	10370128	G/A	G<->E	Glyma08g14250.1
Map-1487	Gm08	11114827	G/C	R<->S	Glyma08g15320.1
Map-1491	Gm08	12994479	A/G	Y<->H	Glyma08g17490.1
Map-1493	Gm08	13968107	A/T	L<->Q	Glyma08g18570.1
Map-1496	Gm08	14645679	A/G	I<->T	Glyma08g19350.1
Map-1501	Gm08	15204729	C/T	S<->F	Glyma08g20140.1
Map-1516	Gm08	16760470	T/G	K<->N	Glyma08g22070.1
Map-1537	Gm08	21180741	C/T	M<->V	Glyma08g26850.1
Map-1544	Gm08	21941973	C/A	E<->D	Glyma08g27630.1
Map-1616	Gm09	1445978	T/C	R<->Q	Glyma09g02170.1
Map-1630	Gm09	3157784	G/C	S<->C	Glyma09g04300.1
Map-1640	Gm09	5296880	C/T	T<->I	Glyma09g06530.1
Map-1646	Gm09	6667198	C/T	Q<->R	Glyma09g07730.2
Map-1648	Gm09	9989787	T/G	V<->F	Glyma09g09960.1
Map-1650	Gm09	10233955	G/C	D<->H	Glyma09g10240.1
Map-1652	Gm09	10934730	A/G	T<->I	Glyma09g10860.1
Map-1653	Gm09	27000882	T/G	P<->T	Glyma09g21940.1
Map-1656	Gm09	29812604	C/G	V<->L	Glyma09g24110.2
Map-1660	Gm09	35667804	A/G	A<->V	Glyma09g28740.1
Map-1679	Gm09	41238819	T/C	V<->A	Glyma09g34980.1
Map-1710	Gm09	43739977	A/G	L<->P	Glyma09g38360.1
Map-1714	Gm09	44145059	T/C	I<->V	Glyma09g38910.1
Map-1722	Gm09	44777677	A/G	D<->G	Glyma09g39750.1
Map-1729	Gm09	45836983	C/T	D<->N	Glyma09g41080.1
Map-1733	Gm09	46195335	G/A	S<->F	Glyma09g41520.1
Map-1742	Gm09	46799008	G/A	E<->K	Glyma09g42180.1
Map-1760	Gm10	912498	G/T	F<->C	Glyma10g01240.1
Map-1776	Gm10	2508922	C/T	C<->Y	Glyma10g03460.1
Map-1779	Gm10	3386716	C/T	N<->S	Glyma10g04400.1
Map-1786	Gm10	3917752	C/G	E<->D	Glyma10g05030.1
Map-1789	Gm10	4506820	T/A	Q<->L	Glyma10g05760.1
Map-1806	Gm10	8935615	G/A	S<->L	Glyma10g09660.1
Map-1890	Gm10	42452641	T/C	S<->L	Glyma10g34300.1
Map-1897	Gm10	43037006	A/G	R<->C	Glyma10g34890.1
Map-1898	Gm10	43212224	A/C	H<->N	Glyma10g35040.1
Map-1899	Gm10	44161284	A/C	A<->S	Glyma10g35950.4
Map-1902	Gm10	45237186	G/C	E<->Q	Glyma10g37200.1
Map-1977	Gm11	3688303	C/G	D<->E	Glyma11g05270.1
Map-1985	Gm11	4865983	C/T	G<->E	Glyma11g06900.1
Map-1995	Gm11	7904934	C/T	A<->T	Glyma11g11100.4
Map-2001	Gm11	8414931	T/A	L<->Q	Glyma11g11800.1
Map-2015	Gm11	11896192	G/A	S<->L	Glyma11g16180.1
Map-2018	Gm11	14803572	C/T	E<->K	Glyma11g18240.1
Map-2026	Gm11	15656437	T/A	Q<->L	Glyma11g19040.1
Map-2035	Gm11	17128522	A/C	V<->G	Glyma11g20300.1
Map-2041	Gm11	18838781	C/T	C<->Y	Glyma11g21680.1
Map-2049	Gm11	27751229	T/A	I<->K	Glyma11g27840.1
Map-2055	Gm11	29572665	T/A	U<->C	Glyma11g29030.1
Map-2061	Gm11	30741018	A/G	U<->W	Glyma11g29840.1
Map-2068	Gm11	36848383	G/A	R<->W	Glyma11g35110.1
Map-2071	Gm11	37434951	T/C	E<->K	Glyma11g35840.1
Map-2073	Gm11	38389485	A/G	A<->V	Glyma11g37210.1
Map-2109	Gm12	1539911	A/G	Q<->R	Glyma12g02420.1
Map-2133	Gm12	3005673	A/G	E<->G	Glyma12g04520.1
Map-2145	Gm12	4285452	C/A	U<->L	Glyma12g06310.1
Map-2154	Gm12	7326022	A/G	I<->T	Glyma12g09540.1
Map-2161	Gm12	8559495	A/C	E<->A	Glyma12g10610.1
Map-2211	Gm12	17869269	T/C	D<->N	Glyma12g17680.1
Map-2213	Gm12	22258198	A/C	A<->E	Glyma12g20780.1
Map-2217	Gm12	24539011	C/T	U<->W	Glyma12g22650.1
Map-2218	Gm12	27230898	G/C	M<->I	Glyma12g24540.1
Map-2220	Gm12	33880278	G/A	G<->S	Glyma12g30240.1
Map-2223	Gm12	34549395	G/A	L<->S	Glyma12g30930.1
Map-2227	Gm12	34982910	C/T	N<->S	Glyma12g31420.1
Map-2252	Gm12	36094853	C/A	S<->A	Glyma12g32590.1
Map-2304	Gm12	39133413	C/A	S<->A	Glyma12g36020.1
Map-2390	Gm13	22380667	G/A	C<->R	Glyma13g18720.1
Map-2417	Gm13	25495343	C/A	S<->A	Glyma13g21950.1
Map-2454	Gm13	27842199	A/C	I<->S	Glyma13g24450.1
Map-2467	Gm13	29037444	T/C	I<->V	Glyma13g25800.1
Map-2470	Gm13	29287679	C/T	M<->I	Glyma13g26090.1
Map-2479	Gm13	33302470	G/T	Y<->D	Glyma13g30770.1
Map-2486	Gm13	35908062	A/G	V<->I	Glyma13g34290.1
Map-2491	Gm13	36132244	T/A	Q<->L	Glyma13g34590.1
Map-2492	Gm13	36636547	T/A	C<->S	Glyma13g35140.1
Map-2496	Gm13	37227372	T/G	E<->D	Glyma13g35870.1
Map-2503	Gm13	38546230	T/G	H<->Q	Glyma13g37470.1
Map-2505	Gm13	39398581	T/A	Y<->N	Glyma13g38640.1
Map-2511	Gm13	39869888	G/A	L<->P	Glyma13g39170.1
Map-2516	Gm13	42052706	T/G	L<->V	Glyma13g41860.1
Map-2561	Gm14	2325663	G/C	H<->Q	Glyma14g03570.1
Map-2565	Gm14	2482423	T/C	W<->U	Glyma14g03810.1
Map-2567	Gm14	3087655	A/G	C<->R	Glyma14g04510.1
Map-2576	Gm14	3545054	A/G	A<->T	Glyma14g05110.2
Map-2595	Gm14	4706907	C/T	I<->V	Glyma14g06450.1
Map-2603	Gm14	5473602	C/G	W<->C	Glyma14g07310.1
Map-2606	Gm14	6013169	A/C	P<->Q	Glyma14g07950.1
Map-2608	Gm14	7163418	G/A	A<->T	Glyma14g09160.1
Map-2611	Gm14	7395108	A/G	K<->E	Glyma14g09360.1
Map-2623	Gm14	43189815	A/G	E<->K	Glyma14g34590.1
Map-2627	Gm14	43670962	C/T	N<->S	Glyma14g34940.1
Map-2639	Gm14	44159472	T/C	T<->I	Glyma14g35260.1
Map-2650	Gm14	44786795	G/T	S<->A	Glyma14g35720.2
Map-2655	Gm14	46842767	T/A	Y<->F	Glyma14g37560.1
Map-2697	Gm15	5111030	A/C	V<->F	Glyma15g07290.1
Map-2720	Gm15	7570373	T/C	T<->I	Glyma15g10450.1
Map-2758	Gm15	11852270	A/T	K<->N	Glyma15g15430.1
Map-2768	Gm15	12812079	C/T	Q<->R	Glyma15g16500.1
Map-2785	Gm15	14113277	G/A	H<->Y	Glyma15g17710.1
Map-2802	Gm15	17861706	C/T	R<->H	Glyma15g20140.1
Map-2857	Gm15	24342167	C/T	P<->L	Glyma15g23950.1
Map-2858	Gm15	26869986	C/T	E<->K	Glyma15g25470.1
Map-2860	Gm15	32720433	T/A	T<->S	Glyma15g29870.1
Map-2871	Gm15	34512273	A/G	V<->A	Glyma15g31300.1
Map-2890	Gm15	39992796	G/A	S<->N	Glyma15g35340.1
Map-2918	Gm15	45014852	A/G	P<->S	Glyma15g38530.1
Map-2921	Gm15	46886112	C/T	S<->G	Glyma15g40060.1
Map-2928	Gm15	47988730	A/T	N<->Y	Glyma15g40980.1
Map-2946	Gm15	49563606	G/T	D<->E	Glyma15g42170.1
Map-2968	Gm16	775192	T/C	Y<->C	Glyma16g01090.1
Map-2971	Gm16	1600606	T/C	R<->K	Glyma16g02080.1
Map-2976	Gm16	2611170	G/C	A<->P	Glyma16g03020.1
Map-3002	Gm16	3962455	A/T	I<->K	Glyma16g04700.1
Map-3008	Gm16	5192122	G/C	U<->S	Glyma16g05800.1
Map-3017	Gm16	6765491	T/C	U<->R	Glyma16g07500.1
Map-3031	Gm16	15093996	T/C	C<->Y	Glyma16g14070.1
Map-3033	Gm16	15638877	G/A	I<->T	Glyma16g14730.1
Map-3037	Gm16	17163247	C/T	I<->T	Glyma16g16070.1
Map-3038	Gm16	18016334	C/A	K<->Q	Glyma16g16810.1
Map-3094	Gm16	27560685	A/T	L<->U	Glyma16g23710.1
Map-3115	Gm16	29144193	G/A	M<->T	Glyma16g25200.2
Map-3130	Gm16	30993460	A/G	N<->D	Glyma16g26890.1
Map-3141	Gm16	31954379	T/A	L<->F	Glyma16g27990.1
Map-3157	Gm16	32835121	G/C	G<->R	Glyma16g28890.2
Map-3166	Gm16	33974321	A/T	F<->Y	Glyma16g30320.1
Map-3175	Gm16	35404869	G/A	W<->U	Glyma16g32240.1
Map-3182	Gm16	36105272	A/G	L<->S	Glyma16g33010.1
Map-3198	Gm16	36521794	A/G	D<->G	Glyma16g33660.1
Map-3212	Gm17	2372043	G/T	N<->K	Glyma17g03560.1
Map-3221	Gm17	3458290	G/C	V<->L	Glyma17g05090.1
Map-3231	Gm17	4142430	T/C	N<->D	Glyma17g05880.1
Map-3249	Gm17	4918617	T/G	C<->G	Glyma17g06850.1
Map-3269	Gm17	6713645	A/G	H<->Y	Glyma17g09060.2
Map-3288	Gm17	9409139	A/T	L<->Q	Glyma17g12430.1
Map-3289	Gm17	10810056	A/G	U<->Q	Glyma17g14050.1
Map-3291	Gm17	11731165	G/T	N<->K	Glyma17g15000.1
Map-3300	Gm17	13427792	C/T	V<->A	Glyma17g16680.1
Map-3335	Gm17	20346510	C/T	Y<->C	Glyma17g21130.1
Map-3419	Gm17	37860824	C/G	V<->L	Glyma17g33940.1
Map-3441	Gm18	1025748	G/A	T<->I	Glyma18g01820.1
Map-3447	Gm18	1187186	C/T	A<->T	Glyma18g01990.1
Map-3448	Gm18	1438075	A/G	K<->E	Glyma18g02290.1
Map-3450	Gm18	1510523	T/C	I<->V	Glyma18g02420.1
Map-3455	Gm18	1727032	A/T	H<->L	Glyma18g02690.1
Map-3496	Gm18	5111735	G/A	R<->G	Glyma18g06550.1
Map-3509	Gm18	7612662	A/G	R<->K	Glyma18g08860.1
Map-3521	Gm18	9175260	C/T	K<->R	Glyma18g10310.1
Map-3567	Gm18	23391165	G/C	E<->Q	Glyma18g20830.1
Map-3572	Gm18	33478470	A/G	G<->R	Glyma18g29160.1
Map-3573	Gm18	36976377	G/A	V<->A	Glyma18g31780.1
Map-3575	Gm18	38327046	G/A	R<->Q	Glyma18g32850.1
Map-3580	Gm18	40370595	G/A	L<->P	Glyma18g34290.1
Map-3589	Gm18	43357221	A/C	G<->W	Glyma18g36800.1
Map-3591	Gm18	45523004	C/T	L<->P	Glyma18g38150.1
Map-3665	Gm18	53531096	A/T	Y<->F	Glyma18g43900.1
Map-3667	Gm18	53827441	A/G	S<->P	Glyma18g44160.1
Map-3670	Gm18	54409185	T/C	T<->A	Glyma18g44690.1
Map-3676	Gm18	55730533	C/T	S<->N	Glyma18g46020.1
Map-3680	Gm18	56161102	G/T	P<->Q	Glyma18g46420.1
Map-3684	Gm18	56349766	G/T	A<->E	Glyma18g46640.1
Map-3785	Gm19	822251	T/C	R<->H	Glyma19g01190.1
Map-3790	Gm19	1063390	G/A	S<->N	Glyma19g01440.1
Map-3829	Gm19	4400362	T/C	E<->K	Glyma19g04280.1
Map-3846	Gm19	9119028	T/A	M<->K	Glyma19g07620.1
Map-3855	Gm19	10599087	G/T	Q<->K	Glyma19g09050.1
Map-3861	Gm19	12125143	C/T	A<->T	Glyma19g10120.1
Map-3871	Gm19	15032465	G/T	E<->D	Glyma19g11770.1
Map-3880	Gm19	18646120	C/G	T<->R	Glyma19g15370.1
Map-3887	Gm19	22852602	C/G	Q<->E	Glyma19g18810.1
Map-3897	Gm19	27342097	C/A	H<->N	Glyma19g22510.1
Map-3908	Gm19	34996691	A/G	F<->S	Glyma19g27690.1
Map-3919	Gm19	37652696	A/T	L<->Q	Glyma19g29940.1
Map-3927	Gm19	39231496	A/G	A<->T	Glyma19g31420.1
Map-3940	Gm19	41234407	C/T	L<->S	Glyma19g33640.1
Map-3948	Gm19	42373670	T/C	E<->K	Glyma19g34790.1
Map-3960	Gm19	43459813	C/A	M<->L	Glyma19g36080.3
Map-3972	Gm19	44538144	G/T	F<->V	Glyma19g37360.1
Map-3990	Gm19	45225855	T/C	R<->C	Glyma19g38270.1
Map-4029	Gm19	49906987	A/G	V<->M	Glyma19g44510.1
Map-4040	Gm19	50585940	C/T	I<->M	Glyma19g45410.1
Map-4067	Gm20	8453367	G/T	K<->Q	Glyma20g06520.1
Map-4081	Gm20	16335646	C/T	N<->S	Glyma20g11600.1
Map-4087	Gm20	19376457	G/A	H<->R	Glyma20g14000.1
Map-4095	Gm20	21505725	T/C	A<->T	Glyma20g15680.1
Map-4102	Gm20	23408807	A/G	E<->K	Glyma20g16720.2
Map-4116	Gm20	25851121	G/C	P<->R	Glyma20g18410.1
Map-4119	Gm20	26620290	G/A	G<->R	Glyma20g18950.1
Map-4122	Gm20	31991203	T/C	S<->L	Glyma20g22090.1
Map-4125	Gm20	32589531	T/C	P<->S	Glyma20g22650.1
Map-4128	Gm20	32893665	T/A	K<->I	Glyma20g22950.1
Map-4137	Gm20	33848746	T/G	M<->I	Glyma20g24140.1
Map-4142	Gm20	34852171	C/T	S<->F	Glyma20g25130.1
Map-4147	Gm20	35426071	A/G	V<->A	Glyma20g25780.1
Map-4193	Gm20	38307356	C/G	W<->C	Glyma20g29450.1
Map-4202	Gm20	38729088	A/G	S<->G	Glyma20g29940.1
Map-4215	Gm20	40272063	G/A	S<->N	Glyma20g31670.1
Map-4219	Gm20	41116710	A/G	H<->Y	Glyma20g32510.1
Map-4226	Gm20	42092654	G/A	V<->A	Glyma20g33490.1
Map-4240	Gm20	42901161	T/C	A<->V	Glyma20g34530.1
Map-4244	Gm20	44259968	G/C	E<->Q	Glyma20g36040.1
